# Supplementary material for: Cellular Effects of 2′,3′-Cyclic Nucleotide Monophosphates in Gram-Negative Bacteria
Source: J Bacteriol. 2022 Jan 18;204(1):e00208-21. doi: 10.1128/JB.00208-21 (PMC8765455; doi:10.1128/JB.00208-21)
Supplement: Supplemental file 1 — Data Set S1. Download JB.00208-21-s0002.xlsx, XLSX file, 0.1 MB [file jb.00208-21-s0002.xlsx]

## Sheet: <0.05 padj, >2 FC CNP vs Inact
DATA SET S1 . Comparative analysis of RNA-seq data for WT E. coli BW25113 expressing CNPase (CNP) versus inactive CNPase (CNPinact).
Differential expression analysis was performed with DESeq2, which uses the Benjamini-Hochberg adjustment of P values for false discovery rate (padj); log2 fold change values for differential gene expression with padj values <0.05 were considered significant. Genes that were >2-fold up- or down-regulated in the presence of CNPase are listed here. Normalized transcript counts for the biological rep…
GeneName	Product	log2FoldChange (CNP/CNPinact)	Fold Change (CNP/CNPinact)	pvalue (CNP/CNPinact)	padj (CNP/CNPinact)	1-CNPA (Norm Count)	2-CNPB (Norm Count)	3-CNPC (Norm Count)	4-inactA (Norm Count)	5-inactB (Norm Count)	6-inactC (Norm Count)
napH	ferredoxin-type protein essential for electron transfer from ubiquinol to periplasmic nitrate reductase (NapAB)	-3.1834	-9.08446	0.00190234	0.0313711	474.371	458.851	512.714	803.091	11998.3	334.859
napG	ferredoxin-type protein essential for electron transfer from ubiquinol to periplasmic nitrate reductase (NapAB)	-2.90668	-7.49891	0.00538475	0.0407031	117.207	94.6945	116.869	169.554	2241.47	55.0755
trpB	tryptophan synthase%2C beta subunit	-2.83154	-7.11834	2.4477e-08	5.18789e-05	7641.41	2285.9	4256.28	20081.9	37855.5	43025
trpA	tryptophan synthase%2C alpha subunit	-2.77465	-6.8431	3.14859e-09	1.33469e-05	3024.41	1045.12	1789.79	8426.15	14851.8	16816.8
napD	assembly protein for periplasmic nitrate reductase	-2.77087	-6.82519	0.00378539	0.0353615	105.328	85.6429	88.594	179.865	1663.12	66.0906
trpC	fused indole-3-glycerolphosphate synthetase/N-(5-phosphoribosyl)anthranilate isomerase	-2.43667	-5.41391	5.93406e-06	0.00279494	4166.39	1226.85	2609.75	7443.2	16205.9	19677.4
carA	carbamoyl phosphate synthetase small subunit%2C glutamine amidotransferase	-2.39282	-5.25183	0.00726708	0.0454967	2998.28	1490.05	1328.91	3077.18	25802.1	1673.19
trpD	fused glutamine amidotransferase (component II) of anthranilate synthase/anthranilate phosphoribosyl transferase	-2.29442	-4.90557	0.00194484	0.0314105	1351.05	478.347	1526.83	1291.13	4063.71	11107.6
nirB	nitrite reductase%2C large subunit%2C NAD(P)H-binding	-2.02513	-4.07029	0.00870253	0.0486676	2234.85	2767.73	2458.01	5067.15	23445.9	1854.94
upp	uracil phosphoribosyltransferase	-1.87438	-3.66644	0.00937244	0.0499166	5381.22	2113.22	2457.07	11853.9	22215.8	2417.81
ilvX	uncharacterized protein	-1.74411	-3.34988	3.48275e-06	0.00210905	1559.33	669.128	1005.64	4182.72	3714.87	2935.52
rbsD	putative cytoplasmic sugar-binding protein	-1.70544	-3.26128	0.00119543	0.0286335	2140.61	1794.32	2058.4	6582.82	10684.1	2280.13
yoeI	uncharacterized protein	-1.61382	-3.06061	0.00544178	0.0407287	100.576	69.6283	95.1914	232.564	480.424	100.237
mglB	methyl-galactoside transporter subunit	-1.53555	-2.89899	0.000536348	0.0248809	2024.99	1517.2	3141.32	8082.46	7827.54	3464.25
fruB	fused fructose-specific PTS enzymes: IIA component/HPr component	-1.51974	-2.86739	0.0065513	0.0427904	2647.45	3118.65	2347.74	12867.8	7992.78	2405.7
glnA	glutamine synthetase	-1.49758	-2.82369	0.00735202	0.0454967	14546.3	9925.52	11826.4	28297.2	61970.1	12229
glnH	glutamine transporter subunit	-1.43598	-2.70566	0.00437998	0.0368676	17372.8	8876.22	11602	42530.6	45937.1	13945.1
ilvL	ilvG operon leader peptide	-1.42075	-2.67725	1.97176e-05	0.00450877	484.666	334.912	374.168	1390.8	1064.89	740.215
ilvB	acetolactate synthase 2 large subunit	-1.40859	-2.65478	0.00317344	0.0333146	12563.3	3780.12	10148.7	28473.6	24969.8	16886.2
ibpB	heat shock chaperone	-1.37881	-2.60054	0.00702493	0.0447207	1262.35	1431.56	1581.5	3133.31	6452.06	1534.4
rnpB	RNase P%2C M1 RNA component	-1.37625	-2.59593	6.90935e-06	0.00292887	32321.4	31885.6	48019.8	98055	119413	73864
moaD	molybdopterin synthase%2C small subunit	-1.3479	-2.54541	9.18969e-05	0.0108209	170.267	100.961	114.041	323.069	400.863	257.753
leuA	2-isopropylmalate synthase	-1.34525	-2.54074	0.00252595	0.0319076	7730.9	2458.58	6811.37	13574.6	15898.3	13720.4
dnaK	chaperone Hsp70%2C with co-chaperone DnaJ	-1.34102	-2.5333	0.00645808	0.0426542	35869.3	19395	28612.1	80639	102017	29828.9
argG	argininosuccinate synthetase	-1.33847	-2.52883	0.00699108	0.0446421	3783.88	3823.29	2004.67	5966.47	4590.03	13750.2
ftnA	ferritin iron storage protein (cytoplasmic)	-1.30191	-2.46555	0.00401982	0.0362554	1575.17	1288.82	1640.87	3936.41	5512.63	1658.87
groS	Cpn10 chaperonin GroES%2C small subunit of GroESL	-1.29635	-2.45607	0.00895604	0.0489097	15617	8335.91	11750	29890.8	45061.9	12736.8
groL	Cpn60 chaperonin GroEL%2C large subunit of GroESL	-1.28878	-2.44321	0.00605038	0.0422631	26280.5	15003.5	20522.7	53071.6	74790	23146
ompX	outer membrane protein X	-1.24549	-2.37099	0.000654375	0.0263262	9797.07	6079.95	6516.37	16826	24341	11929.4
moaC	molybdopterin biosynthesis%2C protein C	-1.23656	-2.35636	2.02092e-05	0.00450877	529.015	462.332	397.73	976.082	1419.85	880.107
mipA	scaffolding protein for murein synthesizing machinery	-1.23467	-2.35328	0.00555736	0.0411077	5648.11	2865.21	3375.05	8470.83	13999.6	5507.55
pspA	regulatory protein for phage-shock-protein operon	-1.22772	-2.34197	0.000320241	0.0211488	4992.38	5218.64	6388.19	12721.1	17810.9	8343.94
moaE	molybdopterin synthase%2C large subunit	-1.21792	-2.32611	2.29514e-06	0.00194582	418.935	321.683	404.328	784.761	1081.72	797.493
htpG	protein refolding molecular co-chaperone Hsp90%2C Hsp70-dependent%3B heat-shock protein%3B ATPase	-1.21212	-2.31678	0.00478426	0.0379784	12969.6	7148.05	11859.3	28009.7	32956.4	13117.9
hslV	peptidase component of the HslUV protease	-1.20131	-2.29948	0.00504943	0.0392025	2390.07	1570.82	2150.76	5124.43	6588.23	2341.81
glyA	serine hydroxymethyltransferase	-1.16746	-2.24616	0.00346408	0.0343893	13257.8	8883.18	9266.55	21631.9	34859.8	14056.4
gnd	6-phosphogluconate dehydrogenase%2C decarboxylating	-1.15928	-2.23346	8.34591e-05	0.0104054	14484.6	9584.34	12975.2	25832.9	34902.6	22001.6
iscS	cysteine desulfurase (tRNA sulfurtransferase)%2C PLP-dependent	-1.12161	-2.1759	0.000850843	0.0275059	3867.04	2754.5	4708.67	7266.77	6449	10934.7
iscU	iron-sulfur cluster assembly scaffold protein	-1.12097	-2.17493	0.000166713	0.0160613	1866.6	1363.32	2153.59	3483.88	3304.82	4917.14
dksA	transcriptional regulator of rRNA transcription%2C DnaK suppressor protein	-1.11135	-2.16048	0.00095305	0.0286335	10876.5	7321.42	9745.34	23892.2	23488.7	12990.1
dnaJ	chaperone Hsp40%2C DnaK co-chaperone	-1.10697	-2.15393	0.00802008	0.0472182	4647.1	3198.73	4319.43	9371.3	12351.8	4480.94
rrsH	16S ribosomal RNA of rrnH operon	-1.09874	-2.14168	6.97644e-05	0.00953972	4045.22	4412.35	5122.43	9358.7	12336.5	7390.03
hisJ	histidine/lysine/arginine/ornithine transporter subunit	-1.09759	-2.13997	0.00141975	0.0290364	2775.74	1370.98	2708.71	4736.06	4385.01	5547.2
grpE	heat shock protein	-1.09693	-2.13899	0.00509955	0.039447	6594.47	3982.74	6388.19	13079.7	16065.1	7144.39
ilvN	acetolactate synthase 1 small subunit	-1.09117	-2.13047	0.0055219	0.0409936	886.179	418.466	814.31	1888.01	1551.43	1073.97
ybjX	DUF535 family protein	-1.09001	-2.12876	0.000616769	0.0263262	3296.05	1937.06	2835.95	5099.23	7308.86	4769.54
hslU	molecular chaperone and ATPase component of HslUV protease	-1.08736	-2.12485	0.00835646	0.048027	6935.8	4383.1	5812.33	13704.1	16331.3	6366.73
lon	DNA-binding ATP-dependent protease La	-1.07557	-2.10755	0.00809065	0.0475017	14496.4	8489.78	13787.7	28116.2	34708.3	14678.7
hupA	HU%2C DNA-binding transcriptional regulator%2C alpha subunit	-1.07076	-2.10054	0.000220683	0.0175534	7730.11	6851.43	6927.29	17103.2	17855.2	10223.1
rpmE	50S ribosomal subunit protein L31	-1.06976	-2.09908	0.00702618	0.0447207	2549.25	2144.55	2725.68	6130.3	6773.36	2671.16
zapB	FtsZ stabilizer%3B septal ring assembly factor%2C stimulates cell division	-1.06618	-2.09388	0.000189188	0.0170632	8163.3	9091.37	8275.05	20241.1	21025.4	12191.5
rrlC	23S ribosomal RNA of rrnC operon	-1.06601	-2.09364	0.00018662	0.0170632	17566	16574.3	19897.8	35802.3	49349	27986.1
trxB	thioredoxin reductase%2C FAD/NAD(P)-binding	-1.06184	-2.08759	0.0065289	0.0427099	3353.07	1774.13	2999.94	5182.86	7893.33	3890.53
rrsG	16S ribosomal RNA of rrnG operon	-1.06019	-2.08521	8.08644e-06	0.00311622	4514.05	4572.49	4293.04	9130.72	11368	7403.25
ydcY	uncharacterized protein	-1.05357	-2.07566	4.76148e-05	0.00840996	2999.07	2259.44	2695.52	6290.69	5968.57	4250.73
yneM	inner membrane-associated protein	-1.05356	-2.07565	0.00117752	0.0286335	949.534	786.104	1418.45	2209.93	2588.78	1747
raiA	cold shock protein associated with 30S ribosomal subunit	-1.0528	-2.07455	0.00921384	0.0495668	86415.5	58788.6	79443.3	217744	164917	83379.9
gltX	glutamyl-tRNA synthetase	-1.05093	-2.07186	0.00265843	0.0324048	7948.69	4887.21	5582.36	12396.9	16957.1	8807.67
ompA	outer membrane protein A (3a%3BII*%3BG%3Bd)	-1.04806	-2.06775	0.000670731	0.0263262	155425	95250.2	152383	310659	308845	213918
ybbN	DnaK co-chaperone%2C thioredoxin-like protein	-1.03674	-2.05159	0.00141726	0.0290364	4349.33	2654.93	4074.38	8446.77	8832.76	5449.17
ssrS	6S RNA inhibits RNA polymerase promoter binding	-1.02398	-2.03352	2.00445e-05	0.00450877	2633.99	3290.64	3799.17	6824.55	7243.07	5705.82
clpB	protein disaggregation chaperone	-1.02199	-2.03072	0.00117721	0.0286335	17948.5	12983.6	21807.3	42406.9	38095.8	26594.9
rrlA	23S ribosomal RNA of rrnA operon	-1.01891	-2.02639	3.39092e-05	0.0062496	12184	13162.5	13979	25308.2	33045.2	21337.4
hns	global DNA-binding transcriptional dual regulator H-NS	-1.01537	-2.02142	0.000164481	0.0160613	54996.2	47810.3	53677.6	133083	104795	78441.8
iscA	FeS cluster assembly protein	-1.01193	-2.01661	0.000260795	0.0183706	1362.13	1211.53	1776.59	2508.94	2651.51	3609.65
dppA	dipeptide transporter	-1.0115	-2.01601	1.65861e-05	0.00450877	22396	16076.5	20633	40505.1	44347.4	34304.3
grxD	glutaredoxin-4	-1.00459	-2.00637	0.00441445	0.036946	5349.54	3183.41	4903.77	9714.99	11245.6	5998.82
yhaO	putative transporter	1.00043	2.0006	0.00298424	0.0330536	1091.29	1432.95	969.821	442.215	501.844	801.899
yehC	putative periplasmic pilin chaperone	1.00497	2.0069	0.00242127	0.0317192	539.31	986.634	611.675	345.982	309.062	409.762
argK	membrane ATPase/protein kinase	1.00915	2.01272	0.00909527	0.0491771	396.761	463.028	399.615	129.457	185.131	310.626
hofP	DNA catabolic protein	1.01193	2.01661	0.00243151	0.0317192	224.119	187.3	209.233	71.0294	105.571	131.08
yihS	aldose-ketose isomerase%3B D-mannose isomerase	1.01888	2.02635	0.00114968	0.0286335	678.691	827.185	591.883	250.894	342.723	441.706
yqeA	putative amino acid kinase	1.02172	2.03034	0.00176891	0.0306057	1139.6	1581.96	1018.83	482.313	547.744	811.813
yhaK	redox-sensitive bicupin	1.02587	2.03619	0.00299424	0.0330536	475.163	639.188	442.027	197.049	214.202	352.483
frlC	fructoselysine 3-epimerase	1.02833	2.03966	0.000378576	0.0232028	183.73	215.152	181.9	97.3791	74.9706	111.253
ydjG	alpha-Keto reductase%2C NADH-dependent%3B can use methylglyoxal as substrate	1.03055	2.0428	0.00386994	0.035818	575.739	1004.74	524.966	328.798	290.702	410.863
yghD	putative membrane-anchored secretion pathway M-type protein	1.04186	2.05888	0.00194783	0.0314105	632.759	930.931	666.34	310.467	281.522	490.172
ebgA	evolved beta-D-galactosidase%2C alpha subunit	1.04204	2.05914	0.00834019	0.048027	1334.42	1604.93	1409.02	390.662	685.445	1035.42
gspL	general secretory pathway component%2C cryptic	1.04507	2.06347	0.00448593	0.0370034	1164.15	2062.39	1059.36	569.381	631.895	875.701
hofC	assembly protein in type IV pilin biogenesis%2C transmembrane protein	1.0462	2.06508	0.00157239	0.0296238	768.972	949.731	721.946	282.972	356.493	541.943
ycfZ	inner membrane protein	1.05995	2.08486	0.00692394	0.0443816	785.603	1463.59	726.659	392.953	408.513	625.658
yggF	fructose 1%2C6 bisphosphatase isozyme	1.06002	2.08496	0.00514275	0.0396366	436.358	529.175	458.05	152.37	188.191	341.468
yicI	putative alpha-glucosidase	1.06034	2.08542	0.00162923	0.0297685	2139.82	3076.88	1895.35	844.334	1075.6	1490.34
yaaW	UPF0174 family protein	1.0635	2.09	0.00394996	0.0362159	373.003	524.301	363.801	136.331	188.191	278.682
pflD	putative glycine radical domain-containing pyruvate formate-lyase	1.06353	2.09004	0.00273247	0.0325306	1087.33	1340.35	951.914	362.021	495.724	758.94
xdhD	putative hypoxanthine oxidase%2C molybdopterin-binding/Fe-S binding	1.06363	2.09018	0.00366331	0.0349548	1476.17	1979.53	1469.34	529.284	680.855	1145.57
rarD	putative chloramphenical resistance permease	1.06558	2.09301	0.0012222	0.0286335	750.758	1194.82	686.132	344.836	411.573	501.187
chiP	chitoporin%2C uptake of chitosugars	1.06581	2.09334	0.00588345	0.0417561	851.334	1118.93	782.266	264.642	422.283	627.861
chiQ	chitosugar-induced verified lipoprotein	1.08391	2.11977	0.00395795	0.0362159	121.959	176.856	112.156	57.2818	53.5504	82.6133
creD	inner membrane protein	1.08542	2.12199	0.00101547	0.0286335	1106.34	1439.91	949.086	400.973	520.204	725.895
gntP	fructuronate transporter	1.08737	2.12486	0.00612754	0.0423272	746.798	980.367	671.052	224.545	356.493	547.451
ygfT	putative oxidoreductase%2C Fe-S subunit/nucleotide-binding subunit	1.08862	2.12671	0.00875265	0.0486909	1000.22	1435.74	983.958	339.108	434.523	833.843
aaeB	p-hydroxybenzoic acid efflux system component	1.08864	2.12673	0.00234294	0.0316056	1105.55	1336.17	1049.93	366.604	480.424	794.189
tdcF	putative reactive intermediate deaminase	1.08887	2.12707	0.00562503	0.041325	214.615	309.15	204.52	97.3791	81.0906	163.023
yqiK	PHB family membrane protein%2C function unknown	1.09057	2.12958	0.00260343	0.0323635	1511.02	2064.48	1519.29	516.682	749.706	1125.74
yfjM	CP4-57 prophage%3B uncharacterized protein	1.0982	2.14087	0.00420626	0.0368676	933.696	1887.62	924.582	553.342	491.134	704.966
yhfT	inner membrane protein	1.11139	2.16054	0.0046444	0.0375024	842.623	1114.75	830.333	260.059	393.213	636.673
agaV	N-acetylgalactosamine-specific enzyme IIB component of PTS	1.11335	2.16347	0.00202709	0.0314105	225.702	229.077	213.002	77.9032	81.0906	148.704
yraJ	putative outer membrane protein	1.11443	2.16509	0.00693102	0.0443816	2181	4248.03	2018.81	962.334	1178.11	1761.31
yacH	uncharacterized protein	1.11715	2.16918	0.00384658	0.0357391	1009.72	1150.96	957.569	311.613	387.093	738.012
gfcB	O-antigen capsule production lipoprotein	1.11744	2.16962	0.00842151	0.0481116	424.479	654.506	407.155	145.496	194.311	344.773
tnaB	tryptophan transporter of low affinity	1.12252	2.17727	0.00434727	0.0368676	2031.32	4023.13	1671.03	1241.87	1029.7	1276.65
dcuB	C4-dicarboxylate transporter%2C anaerobic%3B DcuS co-sensor	1.12359	2.17888	0.00241086	0.0317192	1651.19	2886.79	1346.82	718.314	1005.22	978.141
yhcG	DUF1016 family protein in the PD-(D/E)XK nuclease superfamily	1.12488	2.18083	0.00436507	0.0368676	974.084	1792.23	884.055	481.167	449.823	742.418
yphF	putative ABC superfamily sugar transporter periplasmic-binding protein	1.12538	2.18159	0.00634965	0.0425895	543.27	883.584	584.343	200.486	261.632	459.33
mdtL	multidrug efflux system protein	1.12651	2.1833	0.00290051	0.0328632	746.006	915.613	738.911	205.069	414.633	480.258
bdcA	c-di-GMP-binding biofilm dispersal mediator protein	1.12655	2.18336	0.00288316	0.0328632	268.467	516.642	263.897	140.913	163.711	176.242
ybeF	LysR family putative transcriptional regulator	1.12892	2.18695	0.00769588	0.0462735	849.75	1891.11	949.086	412.429	532.444	742.418
gudD	(D)-glucarate dehydratase 1	1.12928	2.1875	0.00881903	0.0487397	1170.49	1688.49	1204.5	364.312	507.964	984.75
ybgO	putative fimbrial protein	1.13407	2.19477	0.00773699	0.0462758	607.417	1157.92	516.484	270.37	299.882	469.243
yjhF	putative transporter	1.13706	2.19932	0.00513607	0.0396366	1217.21	1665.51	1261.99	372.332	552.334	959.415
insJ	IS150 transposase A	1.14636	2.21355	0.00590822	0.0417561	759.469	1769.26	735.141	520.119	466.653	487.969
yihU	gamma-hydroxybutyrate dehydrogenase%2C NADH-dependent	1.14846	2.21677	0.00366947	0.0349548	243.917	387.134	247.875	101.962	105.571	188.358
yraK	putative fimbrial-like adhesin protein	1.15121	2.221	0.00717883	0.0450164	777.684	1744.19	755.876	430.759	419.223	625.658
yijF	DUF1287 family protein	1.15585	2.22816	0.0088764	0.0487397	650.182	683.054	611.675	147.787	263.162	461.533
wecH	O-acetyltransferase for enterobacterial common antigen (ECA)	1.16047	2.2353	0.00282081	0.0327201	871.132	1390.48	709.694	335.671	388.623	604.729
yqhG	DUF3828 family putative periplasmic protein	1.16744	2.24613	0.00850552	0.0482663	1024.77	1597.27	1006.58	299.011	483.484	832.742
mdtF	anaerobic multidrug efflux transporter%2C ArcA-regulated	1.16765	2.24645	0.00327522	0.0333146	2121.6	4023.13	1800.15	916.509	1159.75	1460.6
yfjT	CP4-57 prophage%3B putative periplasmic protein	1.16792	2.24688	0.00755789	0.046017	343.701	541.709	305.366	124.874	134.641	269.87
gspH	putative general secretory pathway component%2C cryptic	1.17547	2.25866	0.00263157	0.0323969	168.683	232.559	170.59	51.5536	96.3907	105.745
gspD	general secretory pathway component%2C cryptic	1.17962	2.26517	0.002242	0.0314105	1624.27	2279.63	1573.01	505.225	735.935	1176.41
yjbH	DUF940 family extracellular polysaccharide protein	1.17978	2.26542	0.00828426	0.048027	829.952	990.811	851.067	181.01	414.633	583.8
hycE	hydrogenase 3%2C large subunit	1.18115	2.26757	0.00559874	0.041218	608.209	805.6	676.707	169.554	273.872	478.055
casD	CRISP RNA (crRNA) containing Cascade antiviral complex protein	1.18223	2.26927	0.00751641	0.046017	658.893	1430.86	616.388	325.361	330.482	536.435
xylA	D-xylose isomerase	1.18519	2.27393	0.000906263	0.0280412	1019.22	1753.24	881.227	450.235	515.614	641.079
hyuA	D-stereospecific phenylhydantoinase	1.19157	2.28401	0.00272381	0.0325246	441.902	571.649	523.081	140.913	189.721	341.468
ybaT	putative amino acid transporter	1.19508	2.28958	0.00823016	0.0479885	948.742	1525.56	896.307	294.428	396.273	780.971
sgcR	putative DNA-binding transcriptional regulator	1.19535	2.29	0.00210646	0.0314105	579.699	899.598	578.688	197.049	278.462	422.98
ulaG	L-ascorbate 6-phosphate lactonase	1.19799	2.2942	0.00250618	0.0319076	1030.31	1501.19	929.294	319.632	460.533	728.098
yhjB	putative DNA-binding transcriptional response regulator	1.19966	2.29686	0.00325689	0.0333146	853.71	1549.23	730.429	339.108	419.223	605.831
pagP	phospholipid:lipid A palmitoyltransferase	1.20288	2.30199	0.00249941	0.0319076	422.103	806.992	413.753	191.321	212.672	309.524
cbrA	colicin M resistance protein%3B FAD-binding protein%2C putative oxidoreductase	1.20754	2.30944	0.00225614	0.0314105	586.035	843.199	527.794	167.263	306.002	374.513
yhdZ	putative amino-acid transporter subunit	1.20768	2.30966	0.00466369	0.0375024	1134.85	2133.41	1060.3	452.526	520.204	901.035
ybeQ	Sel1 family TPR-like repeat protein	1.208	2.31017	0.0071426	0.0449951	696.114	1350.09	645.605	270.37	322.832	571.684
gspK	general secretory pathway component%2C cryptic	1.20805	2.31025	0.000653457	0.0263262	711.953	1109.18	645.605	257.768	364.143	446.112
phoE	outer membrane phosphoporin protein E	1.20815	2.31041	0.00263669	0.0323969	940.823	1616.07	961.339	365.458	417.693	739.113
yagA	CP4-6 prophage%3B putative DNA-binding transcriptional regulator	1.20849	2.31096	0.00406525	0.0363557	335.782	392.704	278.977	98.5247	108.631	228.013
yihT	putative aldolase	1.20928	2.31222	0.00145418	0.0290364	376.963	452.584	364.743	116.855	142.291	256.652
yidJ	sulfatase/phosphatase superfamily protein	1.21441	2.32046	0.00144855	0.0290364	870.34	1320.85	742.681	304.739	373.323	586.003
yraH	putative fimbrial-like adhesin protein	1.21494	2.32131	0.008479	0.0482401	607.417	1559.67	586.228	335.671	382.503	468.142
yigE	DUF2233 family protein	1.21551	2.32223	0.00196285	0.0314105	1107.92	1781.09	954.741	387.225	503.374	764.448
yjiK	SdiA-regulated family putative membrane-anchored protein%3B putative phytase-like esterase	1.21921	2.32819	0.00309402	0.0331905	1352.63	2816.47	1096.11	751.537	683.915	826.133
djlC	J domain-containing HscC co-chaperone%3B Hsc56	1.22122	2.33144	0.00793559	0.0470475	909.145	1777.61	952.856	323.069	439.113	798.595
gspF	general secretory pathway component%2C cryptic	1.22313	2.33453	0.00469228	0.0375294	853.71	1020.06	792.633	201.632	344.253	595.917
pgaD	biofilm PGA synthase PgaCD%2C regulatory subunit%3B c-di-GMP-stimulated activity and dimerization	1.22355	2.33521	0.00474274	0.0377903	397.553	631.529	378.881	139.768	153.001	309.524
srlA	glucitol/sorbitol-specific enzyme IIC component of PTS	1.22538	2.33817	0.00378724	0.0353615	523.471	839.022	419.408	159.243	261.632	341.468
casE	CRISPR RNA precursor cleavage enzyme%3B CRISP RNA (crRNA) containing Cascade antiviral complex protein	1.22586	2.33895	0.00866288	0.0486383	609.001	1201.79	582.458	234.855	264.692	523.217
ybfP	lipoprotein	1.22896	2.34398	0.00182941	0.0312697	234.414	408.718	262.012	103.107	104.041	178.445
metA	homoserine O-transsuccinylase	1.22943	2.34474	0.00353316	0.0347495	1061.99	2035.93	937.776	396.39	573.754	751.23
ydjK	putative transporter	1.23281	2.35024	0.00579967	0.0417561	693.738	1212.23	668.225	258.914	266.222	569.481
yffN	CPZ-55 prophage%3B uncharacterized protein	1.2341	2.35235	0.00645634	0.0426542	446.653	723.438	362.858	130.602	200.431	320.539
aslB	putative AslA-specific sulfatase-maturating enzyme	1.24653	2.3727	0.000460971	0.0243112	650.973	664.951	556.068	167.263	252.452	369.006
yjbT	putative periplasmic protein	1.2524	2.38237	0.00179742	0.0309725	235.998	362.067	226.197	77.9032	107.101	160.82
fliR	flagellar export pore protein	1.25958	2.39426	0.00328055	0.0333146	272.427	493.665	285.574	101.962	125.461	211.49
dgoD	galactonate dehydratase	1.26411	2.40179	0.00121383	0.0286335	648.598	698.372	566.436	170.7	218.792	406.457
nanS	9-O-acetyl N-acetylneuraminic acid esterase	1.26412	2.40181	0.00399836	0.0362159	734.127	1132.85	610.733	211.943	298.352	521.014
ppdB	putative prepilin peptidase-dependent protein	1.26444	2.40234	0.00504285	0.0392025	350.037	440.747	336.469	80.1945	145.351	243.434
mdtO	membrane translocase (MDR) of MdtNOP efflux pump%2C PET family	1.26529	2.40376	0.00903001	0.0490118	1207.71	1510.94	1158.32	246.312	465.123	901.035
elfC	putative outer membrane fimbrial subunit export usher protein	1.26614	2.40517	0.00790283	0.0469189	1488.84	2886.79	1439.18	494.915	645.665	1276.65
rclR	reactive chlorine species (RCS)-specific activator of the rcl genes	1.26628	2.40541	0.00542363	0.0407287	551.189	1036.07	612.618	184.447	261.632	468.142
dsdX	D-serine transporter	1.27009	2.41177	0.00446809	0.0370034	1186.32	2242.03	1182.82	530.429	414.633	966.024
yceJ	putative cytochrome b561	1.27274	2.4162	0.00818325	0.0479451	325.487	648.24	324.216	128.311	128.521	279.784
hycA	regulator of the transcriptional regulator FhlA	1.27327	2.41709	0.0087329	0.0486909	280.346	454.673	407.155	115.709	90.2707	265.464
ycaM	putative transporter	1.27529	2.42047	0.00238349	0.0317192	965.373	1918.26	950.971	420.448	425.343	738.012
yfjW	CP4-57 prophage%3B putative inner membrane protein	1.27641	2.42235	0.00927405	0.0497629	1729.59	4877.47	1752.09	908.489	1046.53	1495.85
envY	porin thermoregulatory transcriptional activator	1.28012	2.42859	0.00637502	0.0425895	495.754	1045.82	451.452	202.778	218.792	398.747
yfjX	CP4-57 prophage%3B putative antirestriction protein	1.28231	2.43228	0.00355522	0.0348856	322.319	408.022	310.079	82.4858	117.811	226.911
yicJ	putative transporter	1.28692	2.44007	0.00599852	0.0422388	1982.22	3000.29	1763.4	460.546	859.866	1444.08
yjfJ	PspA/IM30 family protein	1.29583	2.45518	7.81941e-05	0.0103583	346.077	503.413	372.283	131.748	148.411	216.997
yehB	putative outer membrane protein	1.29671	2.45668	0.000725689	0.0268015	1654.36	3181.32	1734.18	773.304	712.985	1187.43
ygfK	putative Fe-S subunit oxidoreductase subunit	1.29865	2.45999	0.00538494	0.0407031	1509.43	2331.16	1534.37	397.536	582.934	1203.95
xylE	D-xylose transporter	1.30209	2.46586	0.00467122	0.0375024	1083.37	1602.84	930.237	264.642	428.403	773.26
yihG	inner membrane protein%2C inner membrane acyltransferase	1.30396	2.46906	0.0026678	0.0324048	1110.3	2357.62	845.413	507.517	624.245	615.744
cbrB	PRK09823 family inner membrane protein%2C creBC regulon	1.30803	2.47603	0.00836288	0.048027	791.147	2140.38	684.247	387.225	561.514	512.202
allA	ureidoglycolate lyase%2C releasing urea	1.30813	2.4762	0.00502185	0.0392025	255.796	531.264	240.335	100.816	117.811	196.069
casB	CRISP RNA (crRNA) containing Cascade antiviral complex protein	1.30958	2.47869	0.00580605	0.0417561	318.359	720.653	338.354	130.602	156.061	268.768
gspE	general secretory pathway component%2C cryptic	1.31098	2.4811	0.00234861	0.0316056	562.276	818.133	526.851	146.641	234.092	387.732
yebB	DUF830 family protein	1.31491	2.48787	0.00900499	0.0489386	361.124	785.408	382.65	134.039	153.001	327.149
yfjY	CP4-57 prophage%3B putative DNA repair protein	1.31566	2.48916	0.00899293	0.0489359	173.435	228.381	157.396	38.9516	59.6704	125.572
xanQ	xanthine permease	1.32237	2.50077	0.00348675	0.0344529	1476.17	2725.25	1348.7	498.352	585.994	1134.56
yghW	DUF2623 family protein	1.32714	2.50905	0.00325566	0.0333146	441.11	977.582	407.155	175.282	250.922	301.814
allB	allantoinase	1.33002	2.51406	0.006148	0.0423272	719.08	1108.48	729.486	181.01	261.632	573.887
essQ	Qin prophage%3B putative S lysis protein	1.3333	2.51978	0.00859622	0.0484973	165.515	444.229	189.44	99.6703	74.9706	142.095
melB	melibiose:sodium symporter	1.33457	2.522	0.00328509	0.0333146	2861.27	6955.18	2608.81	1346.12	1520.83	2059.82
ybhD	putative DNA-binding transcriptional regulator	1.33473	2.52228	0.00930018	0.0498201	647.806	1203.87	603.193	195.904	224.912	551.857
perR	CP4-6 prophage%3B putative DNA-binding transcriptional regulator	1.33905	2.52985	0.0021537	0.0314105	837.079	1842.37	808.655	348.273	426.873	603.628
yahC	putative inner membrane protein	1.34126	2.53373	0.00848954	0.0482401	716.704	951.819	615.445	134.039	257.042	509.999
yfdX	uncharacterized protein	1.34208	2.53517	0.00822192	0.0479885	822.032	1519.29	655.03	200.486	385.563	595.917
ybbY	putative uracil/xanthine transporter	1.34292	2.53664	0.00745883	0.046017	638.302	944.857	630.525	153.515	209.612	508.898
rhaT	L-rhamnose:proton symporter	1.34643	2.54282	0.00460892	0.0375024	1183.95	1524.86	1058.42	226.836	463.593	790.884
ydaG	Rac prophage%3B uncharacterized protein	1.34922	2.54774	0.00251703	0.0319076	159.972	309.15	156.453	60.7187	73.4405	111.253
yieK	putative 6-phosphogluconolactonase	1.35123	2.5513	0.00307054	0.0331905	897.266	1700.32	730.429	266.933	452.883	584.902
mdtE	anaerobic multidrug efflux transporter%2C ArcA-regulated	1.35272	2.55393	0.00880078	0.0487397	985.963	1533.91	826.563	198.195	387.093	724.794
frwB	putative enzyme IIB component of PTS	1.35368	2.55563	0.00242053	0.0317192	379.339	497.146	367.571	89.3596	139.231	257.753
ydeS	putative fimbrial-like adhesin protein	1.35382	2.55588	0.00435162	0.0368676	319.151	768.001	306.309	140.913	165.241	239.028
eptA	lipid A phosphoethanolamine transferase	1.35672	2.56102	0.00345554	0.0343851	1289.28	2489.91	1065.01	408.992	561.514	920.862
ycaL	putative peptidase-related chaperone	1.35713	2.56175	0.00134942	0.0290364	236.79	479.739	290.287	93.9421	119.341	179.546
gspJ	putative general secretory pathway component%2C cryptic	1.36424	2.57441	0.00326118	0.0333146	467.244	731.098	424.12	113.418	192.781	323.844
yaiO	outer membrane protein	1.36778	2.58073	0.00453509	0.0371842	558.317	793.763	460.877	124.874	192.781	384.427
ppdD	putative prepilin peptidase-dependent pilin	1.37303	2.59014	0.00615009	0.0423272	235.206	336.305	219.6	60.7187	68.8505	175.14
yjbF	extracellular polysaccharide production lipoprotein	1.37492	2.59354	0.00039028	0.0232605	268.467	360.675	255.414	72.1751	110.161	158.617
yjfZ	uncharacterized protein	1.37864	2.60023	0.00228947	0.0314105	811.737	1992.07	725.716	406.701	437.583	513.304
yjeM	putative transporter	1.3801	2.60286	0.000828181	0.0275059	1036.65	1960.04	860.492	390.662	446.763	644.383
yrhB	stable heat shock chaperone	1.38024	2.60312	0.00324586	0.0333146	220.951	462.332	188.498	84.7771	102.511	147.602
arsR	arsenical resistance operon transcriptional repressor%3B autorepressor	1.38651	2.61445	0.00605672	0.0422631	210.656	478.347	150.798	85.9227	122.401	113.456
yjbE	extracellular polysaccharide production threonine-rich protein	1.38717	2.61565	0.00826543	0.048027	224.119	535.442	202.635	74.4663	123.931	169.633
yfaT	DUF1175 family protein%2C putative host defense protein	1.38753	2.6163	0.00284548	0.0327201	279.554	345.357	270.494	63.01	90.2707	188.358
pgaB	poly-beta-1%2C6-N-acetyl-D-glucosamine (PGA) N-deacetylase outer membrane export lipoprotein	1.39071	2.62208	0.00837272	0.048027	1107.13	2780.26	1100.83	478.876	416.163	1006.78
yhfW	phosphopentomutase-related metalloenzyme superfamily protein	1.39232	2.625	0.00603303	0.0422631	659.685	879.406	522.139	118.001	234.092	432.893
yffQ	CPZ-55 prophage%3B uncharacterized protein	1.39483	2.62958	0.00896285	0.0489097	995.467	2604.8	885.94	387.225	460.533	858.076
yhhH	putative immunity protein for putative polymorphic toxin RhsB	1.39571	2.63118	0.00274253	0.0325306	479.123	1112.66	407.155	195.904	260.102	304.017
yggP	putative Zn-binding dehydrogenase	1.39762	2.63467	0.00588749	0.0417561	620.088	891.243	595.653	116.855	238.682	443.909
yhcD	putative outer membrane fimbrial subunit usher protein	1.39919	2.63753	0.003663	0.0349548	2322.76	5904.48	2002.79	1081.48	1126.09	1670.99
potE	putrescine/proton symporter: putrescine/ornithine antiporter	1.40063	2.64017	0.00447738	0.0370034	546.438	952.516	521.196	154.661	183.601	426.284
ryhB	sRNA antisense regulator mediating positive Fur regulon response%2C Hfq-dependent%3B global iron regulator	1.40337	2.64519	0.0010453	0.0286335	195.609	288.261	149.856	71.0294	56.6104	111.253
eutS	putative ethanol utilization carboxysome structural protein	1.40338	2.64521	0.00771544	0.0462758	231.246	410.111	243.162	57.2818	87.2106	189.46
ebgC	evolved beta-D-galactosidase%2C beta subunit%3B cupin superfamily	1.40364	2.64568	0.00761521	0.0460497	146.509	306.365	148.913	49.2623	56.6104	121.166
yaaI	UPF0412 family protein	1.40629	2.65055	0.00103512	0.0286335	315.983	618.3	327.044	107.69	154.531	213.693
acrF	multidrug efflux system protein	1.40677	2.65143	0.0029876	0.0330536	2093.89	3324.06	1975.46	493.769	774.186	1520.08
kbaY	tagatose 6-phosphate aldolase 1%2C kbaY subunit	1.40733	2.65246	0.00063507	0.0263262	497.337	660.773	413.753	123.729	174.421	294.103
rhaR	transcriptional activator of rhaSR	1.40866	2.6549	0.000533984	0.0248809	485.458	671.913	376.996	128.311	172.891	276.479
yhjX	pyruvate-inducible inner membrane protein%2C putative transporter	1.41039	2.65809	0.00111078	0.0286335	1120.59	1631.39	962.281	271.516	416.163	709.373
symE	toxic peptide regulated by antisense sRNA symR	1.41054	2.65837	0.00473349	0.0377877	110.871	284.78	115.926	66.4469	52.0204	73.8012
ycgX	DUF1398 family protein	1.41337	2.66359	0.00773173	0.0462758	305.688	937.894	304.424	154.661	182.071	244.535
lacY	lactose permease	1.41476	2.66615	0.0057159	0.0416482	859.253	1595.19	823.735	227.982	306.002	695.053
fimE	tyrosine recombinase/inversion of on/off regulator of fimA	1.41756	2.67133	0.00297561	0.0330536	684.235	1671.08	587.171	294.428	341.193	465.939
ygcE	putative kinase	1.41756	2.67133	0.00124746	0.0287299	950.326	1742.1	866.147	328.798	339.663	663.109
adiC	arginine:agmatine antiporter	1.42116	2.67801	0.00466118	0.0375024	1035.06	1703.81	967.936	229.127	382.503	772.159
yfbO	uncharacterized protein	1.42242	2.68035	0.0043464	0.0368676	445.069	1237.99	462.762	236.001	209.612	354.686
yidP	UTRA domain-containing GntR family putative transcriptional regulator	1.42307	2.68156	0.00260026	0.0323635	727	1150.96	715.349	162.68	295.292	508.898
insK	IS150 transposase B	1.42318	2.68176	0.00787331	0.0468092	825.2	2552.58	673.88	507.517	547.744	456.025
rhsA	Rhs family protein%2C putative polymorphic toxin%3B putative polysaccharide synthesis/export protein%3B putative neighboring cell growth inhibitor	1.42323	2.68185	0.00588056	0.0417561	787.187	2134.11	655.03	340.254	416.163	577.191
yhdJ	DNA adenine methyltransferase%2C SAM-dependent	1.42525	2.68561	0.00282956	0.0327201	1272.65	2384.77	1170.57	333.38	547.744	916.456
alsA	fused D-allose transporter subunits of ABC superfamily: ATP-binding components	1.4277	2.69017	0.00150696	0.0290364	884.595	1706.59	748.336	262.351	420.753	558.466
yibH	putative membrane fusion protein (MFP) component of efflux pump	1.43364	2.70127	0.00406103	0.0363557	626.423	1208.05	608.848	161.535	264.692	478.055
citT	citrate:succinate antiporter	1.43457	2.70302	0.00616085	0.0423272	728.583	1077.15	739.854	156.952	215.732	568.379
yfgF	cyclic-di-GMP phosphodiesterase%2C anaerobic	1.4436	2.71999	0.00250659	0.0319076	1911.74	3963.25	1802.04	612.915	757.356	1451.79
yafT	lipoprotein	1.44655	2.72555	0.00535607	0.0407031	830.744	2385.47	702.154	439.924	403.923	593.714
yfhR	putative S9 family prolyl oligopeptidase	1.44683	2.72608	0.00182511	0.0312697	906.77	1789.45	886.882	272.661	379.443	662.008
fepE	regulator of length of O-antigen component of lipopolysaccharide chains	1.44862	2.72947	0.00565511	0.0414024	746.798	1289.52	695.557	201.632	208.082	590.409
yfjS	CP4-57 prophage%3B uncharacterized protein	1.45115	2.73426	0.00102402	0.0286335	266.091	493.665	220.542	85.9227	116.281	156.414
hyfE	hydrogenase 4%2C membrane subunit	1.45177	2.73543	0.00363448	0.0349548	148.884	249.966	166.821	36.6604	59.6704	110.151
yqcE	MFS transporter family protein	1.45294	2.73765	0.00398727	0.0362159	939.239	1532.52	924.582	206.214	328.952	704.966
agaI	galactosamine-6-phosphate isomerase	1.45605	2.74356	0.002575	0.0321989	418.144	889.154	469.359	130.602	185.131	331.555
yihQ	alpha-glucosidase	1.46111	2.7532	0.00185651	0.0313711	1012.1	1532.52	957.569	226.836	351.903	692.85
yiaV	membrane fusion protein (MFP) component of efflux pump%2C signal anchor	1.46191	2.75473	0.00670255	0.0434436	761.053	1148.87	682.362	120.292	302.942	517.71
yfbK	Von Willebrand factor domain putative lipoprotein	1.4627	2.75624	0.00861644	0.0485061	1226.71	2459.97	1229.95	292.137	423.813	1067.36
frvR	putative frv operon regulator%3B contains a PTS EIIA domain	1.46683	2.76414	0.00418862	0.0368676	864.797	1259.58	710.637	158.098	292.232	574.988
waaH	LPS(HepIII)-glucuronic acid glycosyltransferase	1.46937	2.76901	0.00274939	0.0325306	634.343	1320.85	536.276	168.408	339.663	392.138
yiaT	putative outer membrane protein	1.47004	2.7703	0.00107402	0.0286335	384.09	731.794	300.654	122.583	165.241	223.607
yfdK	CPS-53 (KpLE1) prophage%3B conserved protein	1.47139	2.77289	0.0064902	0.0426542	269.259	540.316	223.37	90.5052	76.5006	204.881
fryB	putative enzyme IIB component of PTS	1.48257	2.79446	0.00430108	0.0368676	112.455	219.329	126.294	35.5147	39.7803	88.1208
wcaD	putative colanic acid polymerase	1.4834	2.79607	0.00629933	0.0425895	875.092	2054.04	743.624	229.127	426.873	657.602
xisE	e14 prophage%3B putative excisionase	1.484	2.79723	0.00284825	0.0327201	230.454	668.432	245.99	121.437	131.581	156.414
yadL	putative fimbrial-like adhesin protein	1.48404	2.79731	0.00150128	0.0290364	494.962	1005.43	444.855	161.535	194.311	339.265
yjcS	metallo-beta-lactamase superfamily protein	1.48427	2.79776	0.00737688	0.045584	851.334	1254.01	807.713	132.894	292.232	615.744
pgaC	biofilm PGA synthase PgaCD%2C catalytic subunit%3B poly-beta-1%2C6-N-acetyl-D-glucosamine synthase%3B c-di-GMP-stimulated activity and dimerization	1.48657	2.80222	0.00324412	0.0333146	840.247	1591.7	802.058	225.69	284.582	643.282
yegR	uncharacterized protein	1.48983	2.80856	0.00831989	0.048027	293.809	730.401	232.795	107.69	107.101	232.419
lacA	thiogalactoside acetyltransferase	1.49046	2.80979	0.0061251	0.0423272	612.96	1508.85	581.516	183.302	270.812	507.796
yjiS	DUF1127 family protein	1.4907	2.81025	0.00440213	0.036946	241.541	511.768	222.427	79.0489	82.6206	185.054
yhdU	putative membrane protein	1.49136	2.81154	0.00734175	0.0454967	137.005	341.875	111.214	44.6798	88.7407	77.1057
ygjI	putative transporter	1.49303	2.8148	0.00506602	0.0392593	900.434	1513.72	777.553	175.282	310.592	647.688
oxc	oxalyl CoA decarboxylase%2C ThDP-dependent	1.49748	2.82349	0.00589274	0.0417561	934.487	1900.16	901.019	206.214	376.383	740.215
yjaA	stress-induced protein	1.50228	2.8329	0.00122937	0.0286335	231.246	465.117	172.475	80.1945	110.161	116.76
yihN	MFS transporter family protein	1.5042	2.83667	0.00195643	0.0314105	1116.63	2675.12	934.006	378.06	612.005	676.327
ycjM	alpha amylase catalytic domain family protein	1.50679	2.84177	0.00615432	0.0423272	597.122	1543.66	510.829	202.778	250.922	479.157
yigG	PRK11371 family inner membrane protein	1.50782	2.8438	0.00799111	0.0471131	150.468	408.022	106.501	69.8838	70.3805	93.6284
ydeR	putative fimbrial-like adhesin protein	1.50937	2.84686	0.00360426	0.0349548	431.606	950.427	366.628	128.311	172.891	312.829
psuK	pseudouridine kinase	1.51409	2.85619	0.00385297	0.0357391	322.319	644.062	268.609	97.3791	100.981	233.52
yfdS	CPS-53 (KpLE1) prophage%3B uncharacterized protein	1.51595	2.85987	0.00546644	0.0407314	282.722	547.279	272.379	68.7382	94.8607	221.404
yihF	DUF945 family protein	1.516	2.85997	0.00224286	0.0314105	1953.71	4740.99	1719.1	656.449	911.887	1373.58
ybdN	PAPS reductase-like domain protein	1.52229	2.87247	0.00544779	0.0407287	1066.74	2012.96	1013.18	223.399	367.203	833.843
acrE	cytoplasmic membrane lipoprotein	1.52348	2.87484	0.00253664	0.0319076	822.032	1419.72	763.416	179.865	284.582	580.496
yfeN	putative outer membrane protein	1.5271	2.88206	0.00399389	0.0362159	668.396	1435.74	595.653	194.758	224.912	516.608
ttdA	L-tartrate dehydratase%2C alpha subunit	1.52872	2.8853	0.00319034	0.0333146	300.937	513.161	283.689	61.8643	110.161	208.185
yehR	lipoprotein%2C DUF1307 family	1.53369	2.89525	0.00870067	0.0486676	287.474	875.228	253.53	131.748	114.751	242.332
yjjN	L-galactonate oxidoreductase	1.53376	2.89539	0.00196397	0.0314105	1065.95	2026.88	985.843	258.914	399.333	750.128
phnC	phosphonate ABC transporter ATP-binding subunit	1.5342	2.89628	0.00116596	0.0286335	253.42	350.927	230.91	50.408	85.6806	152.008
ygcU	putative FAD-containing dehydrogenase	1.53522	2.89833	0.00438341	0.0368676	953.494	1579.17	929.294	184.447	296.822	712.677
yidX	putative lipoprotein	1.53818	2.90428	0.0042363	0.0368676	445.861	1385.6	373.226	248.603	258.572	252.246
ykgH	putative inner membrane protein	1.54068	2.90932	0.00443303	0.036946	649.39	1891.11	735.141	285.263	258.572	581.597
garP	putative (D)-galactarate transporter	1.54538	2.91881	0.00304755	0.0331905	998.634	1359.15	902.904	160.389	307.532	648.789
ybhM	UPF0005 family inner membrane protein	1.55	2.92817	0.00805668	0.0473679	353.997	1077.85	314.791	159.243	136.171	300.712
leuO	global transcription factor	1.55825	2.94496	0.00228966	0.0314105	589.202	1657.85	525.909	299.011	252.452	389.935
yfdF	uncharacterized protein	1.55969	2.9479	0.00414587	0.0368435	1219.59	3143.02	969.821	390.662	524.794	893.325
uhpT	hexose phosphate transporter	1.55978	2.94809	0.000720993	0.0268015	1039.82	1579.17	894.422	216.525	350.373	624.556
yihP	putative transporter	1.56127	2.95114	0.00330883	0.0333956	1133.26	1897.37	906.674	201.632	393.213	739.113
yfcS	putative periplasmic pilin chaperone	1.5637	2.95611	0.00765824	0.0461782	520.304	931.627	508.002	101.962	140.761	419.675
yiiF	putative thymol sensitivity protein%2C CopG family putative transcriptional regulator	1.56539	2.95957	0.00329617	0.0333472	339.742	925.361	256.357	159.243	149.941	204.881
ygjJ	putative periplasmic protein	1.56638	2.96161	0.00206139	0.0314105	352.413	695.587	353.433	82.4858	143.821	246.738
ulaA	L-ascorbate-specific enzyme IIC permease component of PTS	1.5694	2.96781	0.00119923	0.0286335	690.57	1217.1	627.698	162.68	234.092	457.127
yagL	CP4-6 prophage%3B DNA-binding protein	1.57609	2.98161	0.00515855	0.0396862	644.638	2253.17	608.848	324.215	359.553	492.375
gspM	general secretory pathway component%2C cryptic	1.57639	2.98223	0.00163962	0.0298299	436.358	928.842	385.478	127.166	162.181	297.408
hlyE	hemolysin E	1.58051	2.99076	0.00831829	0.048027	691.362	2165.44	606.963	271.516	273.872	612.44
ydeQ	putative fimbrial-like adhesin protein	1.58154	2.99289	0.00918708	0.0495471	342.117	1155.83	350.606	126.02	169.831	321.641
yfbM	DUF1877 family protein	1.58342	2.99679	0.0020976	0.0314105	350.829	724.831	271.437	122.583	99.4507	226.911
yihR	mutarotase superfamily protein%2C YihR family	1.58404	2.99808	0.00366022	0.0349548	450.613	935.109	351.548	114.564	148.411	316.133
idnD	L-idonate 5-dehydrogenase%2C NAD-binding	1.58784	3.00599	0.00186787	0.0313711	914.689	2196.77	741.739	307.03	361.083	613.541
casA	CRISP RNA (crRNA) containing Cascade antiviral complex protein	1.59473	3.02038	0.00325446	0.0333146	983.588	2643.79	902.904	364.312	364.143	771.057
yiaY	putative Fe-containing alcohol dehydrogenase%2C Pfam00465 family	1.59763	3.02646	0.00216753	0.0314105	677.107	1319.46	524.966	153.515	243.272	436.198
quuD	DLP12 prophage%3B putative antitermination protein	1.59869	3.02868	0.00323073	0.0333146	667.604	1563.85	547.586	202.778	226.442	487.969
xapB	xanthosine transporter	1.59938	3.03013	0.00162545	0.0297685	796.69	1561.07	822.793	217.671	238.682	592.612
ybgD	putative fimbrial-like adhesin protein	1.60179	3.0352	0.00158759	0.0296937	392.802	977.582	428.832	129.457	166.771	296.306
yjhB	putative transporter	1.60448	3.04086	0.00366929	0.0349548	1683.66	5351.63	1422.22	751.537	824.676	1205.05
yjjB	DUF3815 family inner membrane protein	1.60576	3.04356	0.00085358	0.0275059	279.554	509.679	289.344	75.612	88.7407	189.46
frc	formyl-CoA transferase%2C NAD(P)-binding	1.60822	3.04875	0.00168382	0.0298649	527.431	1313.19	517.426	170.7	220.322	382.224
sieB	Rac prophage%3B phage superinfection exclusion protein	1.61098	3.05459	0.00427572	0.0368676	304.104	813.259	264.839	99.6703	122.401	230.216
yjhI	putative DNA-binding transcriptional regulator	1.61409	3.06118	0.00218423	0.0314105	784.811	2143.16	649.375	308.176	330.482	529.826
ais	putative LPS core heptose(II)-phosphate phosphatase	1.61582	3.06486	0.00623994	0.0425259	324.695	839.022	299.711	84.7771	126.991	265.464
rprA	sRNA antisense activator for RpoS translation%2C Hfq-dependent	1.61821	3.06994	0.00899049	0.0489359	156.012	360.675	108.386	42.3885	47.4304	113.456
rhsB	Rhs family putative polymorphic toxin%2C putative neighboring cell growth inhibitor	1.61848	3.07051	0.00212063	0.0314105	726.208	2120.18	606.02	313.904	353.433	457.127
yigF	putative inner membrane protein	1.62077	3.07539	0.00469206	0.0375294	201.944	569.56	144.201	75.612	110.161	112.354
omrA	sRNA antisense regulator downregulates OM proteins and curli%3B positively regulated by OmpR/EnvZ%2C Hfq-dependent	1.62235	3.07876	0.00798393	0.0471131	199.569	302.187	175.303	28.6409	52.0204	138.79
gspA	general secretory pathway component%2C cryptic	1.62266	3.07942	0.00210898	0.0314105	1459.54	2771.21	1250.68	309.322	471.243	999.07
rclA	reactive chlorine stress species (RCS) resistance protein%3B pyridine nucleotide-dependent disulfide oxidoreductase family	1.6239	3.08207	0.00651038	0.0427099	1087.33	2982.18	917.042	334.526	368.733	914.253
rhaM	L-rhamnose mutarotase	1.62835	3.09159	0.000466343	0.0243112	263.716	465.117	270.494	77.9032	74.9706	169.633
yiiG	DUF3829 family lipoprotein	1.62912	3.09324	0.000845687	0.0275059	1291.65	2569.98	1119.68	305.885	500.314	804.102
rhaS	transcriptional activator of rhaBAD and rhaT	1.63569	3.10736	0.00117466	0.0286335	515.552	988.722	380.766	120.292	186.661	299.611
yieL	putative xylanase	1.63762	3.11152	0.000677953	0.0263655	574.155	1117.53	524.024	131.748	235.622	344.773
djlB	putative HscC co-chaperone%2C uncharacterized J domain-containing protein	1.63939	3.11534	0.00368766	0.0349709	738.087	1634.87	797.346	174.137	237.152	605.831
ykfM	lethality reduction protein%2C putative inner membrane protein	1.64005	3.11677	0.00245426	0.0317192	363.5	1085.51	298.769	162.68	179.011	219.201
ynfN	Qin prophage%3B cold shock-induced protein	1.6419	3.12077	0.00564286	0.0413842	138.589	466.51	155.511	54.9905	71.9105	116.76
ydcC	H repeat-associated putative transposase	1.64291	3.12295	0.00519504	0.0398945	495.754	1435.74	414.695	169.554	188.191	393.239
yjcC	putative membrane-anchored cyclic-di-GMP phosphodiesterase	1.64295	3.12304	0.0018986	0.0313711	1347.09	3537.82	1130.99	423.885	593.644	908.746
yjfY	YhcN family protein%2C periplasmic	1.64378	3.12483	0.00638993	0.0425895	252.628	699.765	204.52	85.9227	85.6806	198.272
argW	tRNA-Arg	1.64643	3.13058	0.0029363	0.0328632	133.046	402.452	148.913	63.01	55.0804	100.237
yhbX	putative EptAB family phosphoethanolamine transferase%2C inner membrane protein	1.64738	3.13264	0.00145263	0.0290364	1457.17	3967.42	1293.09	496.06	682.385	966.024
ytfI	uncharacterized protein	1.64755	3.13301	0.00131097	0.0290364	1037.44	2645.88	904.789	359.73	403.923	700.56
casC	CRISP RNA (crRNA) containing Cascade antiviral complex protein	1.64788	3.13373	0.00279926	0.0326889	694.53	1991.37	615.445	253.186	284.582	515.507
ypjF	CP4-57 prophage%3B toxin of the YpjF-YfjZ toxin-antitoxin system	1.65093	3.14036	0.00295035	0.032912	390.426	1004.04	324.216	119.146	151.471	276.479
caiT	putative transporter	1.65252	3.14382	0.00146075	0.0290364	975.668	1762.99	953.799	207.36	289.172	677.429
ygcB	R-loop helicase-annealase Cas3 needed for Cascade anti-viral activity	1.65566	3.15067	0.00115289	0.0286335	2531.04	6886.94	2362.82	870.683	1156.69	1711.75
uidC	putative outer membrane porin for beta-glucuronides porin protein	1.65586	3.15111	0.00892415	0.0488753	903.602	1942.63	904.789	171.845	232.562	785.377
asnW	tRNA-Asn	1.66235	3.16532	0.00787189	0.0468092	121.167	332.823	120.639	37.806	39.7803	103.542
sfmH	FimA homolog	1.66567	3.17261	0.00647154	0.0426542	855.294	1914.78	744.566	155.806	283.052	668.617
hokE	toxic polypeptide%2C small	1.67167	3.18583	0.00376299	0.0353585	108.496	236.04	97.0764	26.3496	38.2503	73.8012
yhdV	putative outer membrane protein	1.67575	3.19485	0.00293804	0.0328632	167.891	399.667	151.741	40.0973	74.9706	110.151
yfdT	CPS-53 (KpLE1) prophage%3B uncharacterized protein	1.67708	3.1978	0.00751857	0.046017	228.078	727.616	194.153	111.127	67.3205	180.648
fixA	anaerobic carnitine reduction putative electron transfer flavoprotein subunit	1.67733	3.19835	0.000618232	0.0263262	483.082	802.815	422.235	97.3791	149.941	286.393
yahE	DUF2877 family protein	1.67891	3.20186	0.00302664	0.0331905	301.729	690.713	311.021	75.612	96.3907	234.622
yeaI	putative membrane-anchored diguanylate cyclase	1.6815	3.20761	0.00402959	0.0362663	809.361	2489.21	686.132	248.603	397.803	595.917
isrC	novel sRNA%2C CP4-44%3B putative prophage remnant	1.68438	3.21402	0.00254092	0.0319076	175.81	441.444	123.466	84.7771	55.0804	90.3238
yiiE	CopG family putative transcriptional regulator	1.68554	3.21661	0.00370115	0.0350205	534.559	1379.34	455.222	135.185	203.492	397.645
speF	ornithine decarboxylase isozyme%2C inducible	1.68776	3.22156	0.00431174	0.0368676	1141.98	2424.46	1105.54	248.603	292.232	908.746
yfcV	putative fimbrial-like adhesin protein	1.68812	3.22237	0.00222308	0.0314105	288.266	731.794	266.724	77.9032	120.871	200.475
ycgG	putative membrane-anchored cyclic-di-GMP phosphodiesterase	1.68934	3.22509	0.00620978	0.0424762	810.153	2290.08	746.451	225.69	261.632	704.966
yqiJ	DUF1449 family inner membrane protein	1.69155	3.23004	0.00188991	0.0313711	733.335	2285.9	621.1	305.885	364.143	457.127
yraI	putative periplasmic pilin chaperone	1.69203	3.23111	0.00239345	0.0317192	848.166	1638.35	671.995	156.952	266.222	554.06
yffM	CPZ-55 prophage%3B uncharacterized protein	1.69727	3.24287	0.0023467	0.0316056	158.388	312.631	160.223	35.5147	47.4304	111.253
ybfC	putative periplasmic protein	1.69773	3.2439	0.00426884	0.0368676	475.955	1468.46	391.133	170.7	186.661	362.397
ygeW	putative carbamoyltransferase	1.69918	3.24716	0.00146794	0.0290364	878.26	1904.34	777.553	211.943	281.522	602.526
ynbB	putative CDP-diglyceride synthase	1.70012	3.24928	0.00621261	0.0424762	630.383	1474.73	505.174	128.311	186.661	487.969
cmtA	putative mannitol-specific PTS enzymes: IIB component/IIC component	1.70041	3.24993	0.00207398	0.0314105	1152.27	2173.1	1127.22	242.875	293.762	832.742
yhiM	acid resistance protein%2C inner membrane	1.70206	3.25365	0.00112528	0.0286335	819.656	2048.47	715.349	231.418	341.193	528.725
yehA	putative fimbrial-like adhesin protein	1.70429	3.25869	0.00205105	0.0314105	707.201	2109.74	715.349	261.205	273.872	548.552
ygiL	putative fimbrial-like adhesin protein	1.70446	3.25907	0.00150017	0.0290364	411.808	1199.7	379.823	156.952	177.481	276.479
yqiI	fimbrial protein	1.70616	3.26291	0.00167633	0.0298649	959.038	3028.83	888.767	378.06	466.653	649.891
ydeM	putative YdeN-specific sulfatase-maturating enzyme	1.70716	3.26517	0.0041741	0.0368625	526.639	1702.41	473.129	171.845	244.802	410.863
yibI	DUF3302 family inner membrane protein	1.70802	3.26712	0.000353135	0.0223424	344.493	614.818	248.817	83.6314	108.631	177.343
agaC	N-acetylgalactosamine-specific enzyme IIC component of PTS	1.70957	3.27063	0.00112864	0.0286335	282.722	428.214	267.667	46.9711	81.0906	170.734
ydbD	PF10971 family putative periplasmic methylglyoxal resistance protein	1.7098	3.27115	0.00293823	0.0328632	1198.99	3397.17	1086.69	354.002	454.413	928.573
yicO	putative adenine permease	1.70981	3.27118	0.00144235	0.0290364	1134.85	2092.33	938.719	197.049	377.913	698.357
arpA	ankyrin repeat protein	1.71024	3.27215	0.000516171	0.0248647	2344.93	6173.25	2194.11	855.79	924.127	1493.65
cadC	cadBA operon transcriptional activator	1.71203	3.27621	0.0031396	0.0333146	1337.58	4585.72	1026.37	639.265	634.955	847.061
gspG	pseudopilin%2C cryptic%2C general secretion pathway	1.71494	3.28283	0.000256476	0.0183706	261.34	553.545	245.99	80.1945	91.8007	150.907
yjfK	DUF2491 family protein	1.72413	3.30381	0.0026832	0.0324048	430.815	811.866	387.363	72.1751	130.051	290.799
ybeU	DUF1266 family protein	1.72754	3.31163	0.00421893	0.0368676	676.315	1703.11	635.238	161.535	201.961	546.349
yfdE	acetyl-CoA:oxalate CoA-transferase	1.72766	3.3119	0.00341712	0.0340828	522.679	1436.43	491.037	143.204	182.071	414.168
yeiL	putative transcriptional regulator	1.73413	3.32679	0.00109588	0.0286335	403.097	883.584	374.168	98.5247	131.581	268.768
cadA	lysine decarboxylase%2C acid-inducible	1.74064	3.34183	0.000706634	0.0267448	1593.38	3842.79	1386.4	427.322	615.065	999.07
ecpR	putative transcriptional regulator for the ecp operon	1.74134	3.34346	0.00138713	0.0290364	729.375	2008.08	600.365	214.234	338.133	446.112
ybhH	putative PrpF family isomerase	1.74316	3.34768	0.00884756	0.0487397	232.038	500.628	251.645	43.5342	50.4904	199.373
frvA	putative enzyme IIA component of PTS	1.75033	3.36436	0.00289534	0.0328632	278.762	560.508	234.68	46.9711	90.2707	181.749
ydeO	UV-inducible global regulator%2C EvgA-%2C GadE-dependent	1.7526	3.36965	0.00571164	0.0416482	673.94	2225.32	618.273	193.612	266.222	583.8
alpA	CP4-57 prophage%3B DNA-binding transcriptional activator	1.75834	3.38309	0.00318253	0.0333146	198.777	580.7	188.498	63.01	71.9105	150.907
yfbL	putative peptidase	1.76114	3.38966	0.0060714	0.0422631	667.604	1530.43	573.976	113.418	185.131	518.811
ybeT	Sel1 family TPR-like repeat protein	1.76466	3.39794	0.00144895	0.0290364	286.682	627.351	258.242	63.01	93.3307	188.358
ydiN	MFS transporter superfamily protein	1.76686	3.40312	0.00767558	0.046217	917.065	2023.4	847.298	135.185	237.152	740.215
sfmF	FimA homolog	1.77209	3.41548	0.000670117	0.0263262	197.985	384.348	194.153	41.2429	65.7905	120.065
pinE	e14 prophage%3B site-specific DNA recombinase	1.77287	3.41733	0.0016193	0.0297685	412.6	809.778	360.973	80.1945	111.691	270.971
yneK	uncharacterized protein	1.77513	3.42269	0.00528564	0.0403708	854.502	2528.9	770.013	206.214	287.642	719.286
rclC	reactive chlorine species (RCS) stress resistance inner membrane protein	1.77992	3.43407	0.00170036	0.0300021	540.102	1414.85	478.784	144.35	185.131	378.919
fucP	L-fucose transporter	1.78133	3.43743	0.00111542	0.0286335	584.451	1664.81	591.883	171.845	244.802	409.762
ybcV	DLP12 prophage%3B uncharacterized protein	1.78205	3.43915	0.00314182	0.0333146	399.929	1421.81	310.079	176.428	191.251	252.246
hyfA	hydrogenase 4%2C 4Fe-4S subunit	1.78244	3.44007	0.00159011	0.0296937	122.75	191.478	120.639	25.204	24.4802	76.0042
ycdU	putative inner membrane protein	1.78302	3.44146	0.00350233	0.0345264	1513.39	4064.9	1314.77	334.526	504.904	1163.19
ydiL	putative HTH domain DNA-binding protein	1.7915	3.46175	0.00210449	0.0314105	359.54	917.702	337.411	80.1945	131.581	254.449
bglB	cryptic phospho-beta-glucosidase B	1.79351	3.46657	0.0013957	0.0290364	1377.18	3090.11	1090.46	253.186	521.734	828.336
tfaE	e14 prophage%3B putative tail fiber assembly protein	1.79519	3.47061	0.00428466	0.0368676	194.025	417.77	193.21	42.3885	41.3103	147.602
uacT	uric acid permease	1.79942	3.4808	0.00223013	0.0314105	1154.65	2352.74	1098.94	184.447	336.602	801.899
yjfI	DUF2170 family protein	1.79989	3.48194	0.0012173	0.0286335	357.956	1013.09	275.207	136.331	126.991	209.287
fliE	flagellar basal-body component	1.80039	3.48314	0.00211253	0.0314105	232.83	548.671	198.865	64.1556	58.1404	158.617
xylG	fused D-xylose transporter subunits of ABC superfamily: ATP-binding components	1.80145	3.4857	0.000138086	0.0150088	1065.95	2239.94	905.732	265.788	371.793	570.582
sfmD	putative outer membrane export usher protein	1.80583	3.4963	0.00114478	0.0286335	1381.93	3187.59	1286.5	285.263	457.473	931.878
emrY	putative multidrug efflux system	1.8099	3.50618	0.0031006	0.0331905	1476.97	4125.48	1189.42	335.671	521.734	1079.48
yfcQ	putative fimbrial-like adhesin protein	1.81288	3.51343	0.00272029	0.0325246	144.925	371.119	113.099	35.5147	52.0204	91.4253
leuU	tRNA-Leu	1.81831	3.52668	2.20745e-05	0.00467869	72.0664	98.176	64.0892	18.3302	22.9502	25.3347
ypjJ	uncharacterized protein	1.81968	3.53003	0.00424079	0.0368676	28.5098	61.2729	48.0669	6.87382	12.2401	19.8272
ompN	outer membrane pore protein N%2C non-specific	1.82424	3.5412	0.00443631	0.036946	631.175	1664.81	592.826	116.855	197.371	501.187
yjfL	UPF0719 family inner membrane protein	1.82575	3.54491	0.00218498	0.0314105	239.957	492.969	213.002	49.2623	55.0804	161.922
pphB	serine/threonine-specific protein phosphatase 2	1.82614	3.54587	0.00128429	0.0290364	547.23	1387	447.682	142.059	171.361	357.991
yqeI	putative transcriptional regulator	1.82815	3.55081	0.00318011	0.0333146	677.899	2782.35	598.48	345.982	316.712	480.258
idnK	D-gluconate kinase%2C thermosensitive	1.83079	3.55732	0.000202221	0.0171443	534.559	1246.35	463.705	156.952	177.481	296.306
yhhI	putative transposase	1.83956	3.57901	0.000959163	0.0286335	914.689	2693.92	722.889	295.574	367.203	547.451
ygcW	putative dehydrogenase	1.84456	3.59143	0.000869496	0.0275059	517.136	1121.71	499.519	104.253	151.471	339.265
yiaA	YiaAB family inner membrane protein%2C tandem domains	1.84741	3.59854	0.00137124	0.0290364	726.208	2345.08	562.666	276.098	295.292	438.401
yqeJ	uncharacterized protein	1.84943	3.60358	0.00101294	0.0286335	376.963	1201.09	328.929	130.602	185.131	213.693
ymgJ	uncharacterized protein	1.85354	3.61386	0.00652222	0.0427099	114.831	431.696	98.0188	36.6604	53.5504	88.1208
yhcA	putative periplasmic chaperone protein	1.85494	3.61737	0.000970604	0.0286335	663.644	1861.86	545.701	182.156	257.042	409.762
nanC	N-acetylnuraminic acid outer membrane channel protein	1.85948	3.62877	0.00202401	0.0314105	536.142	1710.77	474.072	179.865	177.481	392.138
tdcR	L-threonine dehydratase operon activator protein	1.86091	3.63237	0.00225781	0.0314105	160.764	483.221	131.006	48.1167	62.7305	102.44
ygcG	uncharacterized protein	1.86133	3.63342	0.00153678	0.029477	683.443	1825.66	628.64	144.35	250.922	468.142
sokX	sok-related sRNA%2C function unknown	1.86173	3.63443	0.00464388	0.0375024	98.2004	259.017	91.4214	16.0389	45.9003	61.6846
yadM	putative fimbrial-like adhesin protein	1.86227	3.63579	0.0022309	0.0314105	421.311	1203.18	396.788	96.2334	149.941	309.524
kilR	Rac prophage%3B inhibitor of ftsZ%2C killing protein	1.8632	3.63814	0.00635224	0.0425895	88.6971	320.987	92.3639	36.6604	26.0102	74.9027
yihO	putative transporter	1.86602	3.64526	0.00142828	0.0290364	1275.81	2936.92	1004.69	223.399	414.633	793.087
yccE	uncharacterized protein	1.87066	3.657	0.00233234	0.0316056	934.487	3035.1	773.783	278.39	336.602	681.835
yqfG	uncharacterized protein	1.87391	3.66525	0.00125384	0.0287299	66.5228	195.656	72.5716	25.204	27.5402	38.5529
ybcK	DLP12 prophage%3B putative recombinase	1.88224	3.68647	0.00293016	0.0328632	998.634	4063.51	889.71	410.138	437.583	766.651
ygeH	putative transcriptional regulator	1.88533	3.69437	0.00291969	0.0328632	1174.44	4669.97	1034.85	459.4	492.664	909.847
yidL	AraC family putative transcriptional regulator	1.89211	3.71178	0.000202017	0.0171443	661.269	1550.62	536.276	156.952	250.922	332.656
arrS	antisense sRNA ArrS%2C function unknown	1.89299	3.71404	0.00932882	0.0498201	145.717	494.361	82.939	45.8254	42.8403	105.745
rseX	sRNA antisense regulator of ompA and ompC translation%2C Hfq-dependent	1.89332	3.71489	0.00535996	0.0407031	144.133	356.497	122.524	29.7865	30.6002	106.846
xylF	D-xylose transporter subunit	1.89426	3.71731	0.000729418	0.0268015	1554.58	3760.63	1197.9	321.924	520.204	909.847
ykgM	50S ribosomal protein L31 type B%3B alternative L31 utilized during zinc limitation	1.89893	3.72936	0.00486402	0.0383027	151.26	750.594	150.798	92.7965	82.6206	106.846
ylcG	uncharacterized protein%2C DLP12 prophage	1.90051	3.73345	0.00626272	0.0425895	102.16	233.255	81.9965	18.3302	21.4202	71.5982
csgC	curli assembly protein	1.90138	3.7357	0.0036649	0.0349548	239.165	729.009	210.175	64.1556	65.7905	185.054
ybeR	uncharacterized protein	1.90326	3.74057	0.00366633	0.0349548	320.735	873.139	276.149	67.5925	82.6206	242.332
elaD	protease%2C capable of cleaving an AMC-ubiquitin model substrate	1.90461	3.74408	0.00160362	0.0297685	1366.89	3922.86	1224.29	296.72	483.484	959.415
rclB	reactive chlorine species (RCS) stress resistance periplasmic protein	1.90823	3.75348	0.00277899	0.032632	140.965	460.94	114.984	52.6993	44.3703	93.6284
ykgO	RpmJ-like protein	1.91321	3.76646	0.00216144	0.0314105	130.67	293.135	107.444	19.4758	48.9604	72.6997
elfD	putative periplasmic pilin chaperone	1.91535	3.77205	0.00324678	0.0333146	570.196	1751.85	538.161	131.748	166.771	459.33
yadC	putative fimbrial-like adhesin protein	1.91623	3.77435	0.00104529	0.0286335	1202.16	4032.87	1028.26	410.138	468.183	780.971
yiaL	DUF386 family protein	1.91647	3.77498	0.00237878	0.0317192	344.493	739.453	290.287	45.8254	100.981	216.997
bglH	carbohydrate-specific outer membrane porin%2C cryptic	1.92293	3.79192	0.000818702	0.0275059	1202.16	2784.44	1010.35	200.486	410.043	707.169
yfjI	CP4-57 prophage%3B uncharacterized protein	1.92301	3.79213	0.00207839	0.0314105	1601.3	4995.14	1323.25	406.701	517.144	1164.3
ydiM	MFS superfamily sugar transport 1 family protein	1.92314	3.79248	0.00756797	0.046017	764.221	2249	683.304	114.564	206.552	653.196
yiaW	DUF3302 family inner membrane protein	1.92364	3.79379	0.00130026	0.0290364	184.522	402.452	149.856	28.6409	64.2605	101.339
yibG	TPR-like repeat protein	1.93486	3.82341	0.000522046	0.0248647	488.626	1396.05	341.181	153.515	214.202	214.794
ydaE	Rac prophage%3B conserved protein	1.93683	3.82863	0.00546737	0.0407314	126.71	403.148	128.178	30.9322	33.6602	106.846
yqeH	putative LuxR family transcriptional regulator	1.93855	3.8332	0.00314412	0.0333146	608.209	2503.14	462.762	247.457	258.572	426.284
iraM	RpoS stabilzer during Mg starvation%2C anti-RssB factor	1.93893	3.83421	0.00358926	0.0349548	228.078	916.309	177.188	77.9032	119.341	147.602
ybdO	putative DNA-binding transcriptional regulator	1.94065	3.83879	0.00197558	0.0314105	644.638	2317.93	579.631	226.836	214.202	481.36
yfdR	CPS-53 (KpLE1) prophage%3B conserved protein	1.9439	3.84744	0.00227434	0.0314105	256.588	566.078	198.865	42.3885	59.6704	163.023
yadV	putative periplasmic pilin chaperone	1.9466	3.85465	0.000776424	0.0275059	299.353	822.311	251.645	77.9032	96.3907	181.749
yjbM	uncharacterized protein	1.94703	3.8558	0.0010787	0.0286335	1125.34	3481.42	785.093	348.273	390.153	659.805
yfbN	uncharacterized protein	1.9489	3.8608	0.00205171	0.0314105	792.73	2563.02	780.381	189.03	266.222	615.744
yceO	uncharacterized protein	1.94946	3.8623	0.00560075	0.041218	133.838	392.008	131.948	19.4758	50.4904	100.237
yaiV	putative transcriptional regulator	1.95085	3.86602	0.000382429	0.0232028	288.266	810.474	247.875	84.7771	107.101	156.414
serX	tRNA-Ser	1.95144	3.8676	0.00571815	0.0416482	43.5566	123.938	39.5845	9.16509	16.8301	27.5378
ythA	uncharacterized protein	1.95218	3.86959	0.00225407	0.0314105	110.079	365.549	89.5364	38.9516	39.7803	67.1921
yhaB	uncharacterized protein	1.95266	3.87088	0.00221841	0.0314105	510.008	1746.98	337.411	164.972	191.251	313.93
ytcA	putative inner membrane DUF1656 family protein%3B efflux pump associated	1.95298	3.87173	0.00284197	0.0327201	192.441	396.185	168.706	28.6409	39.7803	126.674
sfmZ	response regulator family protein	1.95358	3.87334	0.00175735	0.0306057	361.124	1201.79	296.884	108.835	125.461	245.637
agaB	N-acetylgalactosamine-specific enzyme IIB component of PTS	1.96815	3.91266	0.00124542	0.0287299	199.569	627.351	184.728	60.7187	64.2605	133.283
gadA	glutamate decarboxylase A%2C PLP-dependent	1.96827	3.91299	0.00228693	0.0314105	309.648	1221.28	233.737	119.146	146.881	185.054
slp	outer membrane lipoprotein	1.97207	3.92331	0.00703686	0.0447215	467.244	2245.51	283.689	340.254	194.311	229.114
cmtB	putative mannitol-specific enzyme IIA component of PTS	1.97588	3.93368	0.000801811	0.0275059	209.072	575.13	199.808	52.6993	62.7305	134.384
setC	putative arabinose efflux transporter	1.97597	3.93393	0.00103203	0.0286335	1426.28	3490.47	1149.84	240.584	422.283	879.005
yghT	putative ATP-binding protein	1.9762	3.93455	0.00340891	0.0340828	327.071	788.889	297.826	45.8254	79.5606	233.52
cadB	putative lysine/cadaverine transporter	1.97939	3.94326	0.00081296	0.0275059	1253.64	3340.07	1077.26	262.351	370.263	805.204
yncH	IPR020099 family protein	1.99394	3.98323	0.00498114	0.0390297	98.9923	413.592	87.6515	36.6604	36.7203	77.1057
ompL	outer membrane porin L	1.99701	3.99172	0.00234779	0.0316056	820.448	2417.5	561.723	156.952	261.632	533.131
yfdV	putative transporter	2.00709	4.01971	0.0031635	0.0333146	867.965	2477.38	694.614	142.059	232.562	630.064
emrK	EmrKY-TolC multidrug resistance efflux pump%2C membrane fusion protein component	2.00742	4.02063	0.00119278	0.0286335	494.17	1601.45	368.513	129.457	188.191	295.205
yadK	putative fimbrial-like adhesin protein	2.00847	4.02355	0.00176188	0.0306057	459.324	1521.38	397.73	115.709	146.881	328.25
yhfL	small lipoprotein	2.01288	4.03587	0.000994565	0.0286335	195.609	529.175	137.603	50.408	55.0804	107.948
dicF	sRNA antisense regulator%2C inhibits ftsZ%2C Hfq-dependent%3B Qin prophage	2.02167	4.06054	0.000143023	0.0151568	51.476	75.1986	45.2395	11.4564	10.7101	19.8272
yhiJ	DUF4049 family protein	2.03098	4.08682	0.00129364	0.0290364	1566.45	5758.26	1154.55	490.332	615.065	969.329
yehK	uncharacterized protein	2.03366	4.09442	0.00714649	0.0449951	206.696	770.786	178.13	50.408	47.4304	183.952
yjiC	uncharacterized protein	2.03522	4.09885	0.00106471	0.0286335	959.829	3401.34	812.425	276.098	350.373	635.571
safA	two-component system connector membrane protein%2C EvgSA to PhoQP	2.04009	4.11271	0.00819191	0.0479451	63.3551	219.329	54.6644	17.1845	13.7701	50.6695
ybfD	H repeat-associated putative transposase	2.04579	4.12899	0.000197109	0.0171443	667.604	1900.85	586.228	185.593	208.082	370.107
ykgR	uncharacterized protein	2.04926	4.13894	0.00156351	0.0296238	94.2407	340.483	85.7665	30.9322	39.7803	55.0755
rrfF	5S ribosomal RNA of rrnD operon	2.05668	4.16028	0.00732788	0.0454967	26.134	22.9774	26.3897	2.29127	4.59003	11.0151
aspU	tRNA-Asp	2.0572	4.16178	0.00219367	0.0314105	69.6906	123.242	56.5493	8.01945	15.3001	36.3498
ylcH	uncharacterized protein%2C DLP12 prophage	2.05824	4.16478	0.00221272	0.0314105	26.9259	73.806	32.0446	8.01945	10.7101	13.2181
yjcF	pentapeptide repeats protein	2.06232	4.17657	0.000334755	0.0215004	958.246	3126.31	771.898	304.739	345.783	512.202
yqeK	uncharacterized protein	2.07551	4.21493	0.00216202	0.0314105	198.777	866.873	172.475	95.0878	67.3205	131.08
yagM	CP4-6 prophage%3B uncharacterized protein	2.07951	4.22664	0.000868128	0.0275059	637.511	2340.21	507.059	199.341	241.742	383.326
ygiZ	inner membrane protein	2.08141	4.23221	0.000503469	0.0248164	360.332	930.931	282.747	74.4663	93.3307	203.779
yjjQ	putative transcriptional regulator	2.08369	4.2389	0.000435804	0.0238764	393.593	1145.39	376.996	96.2334	108.631	246.738
ygeI	uncharacterized protein	2.08676	4.24793	0.000733422	0.0268015	148.884	543.797	130.063	56.1362	62.7305	74.9027
yhaC	pentapetide repeats-related protein	2.09031	4.2584	0.000497018	0.0247866	987.547	3349.12	829.39	316.196	302.942	593.714
htrE	putative outer membrane usher protein	2.09206	4.26356	0.000457995	0.0243112	1337.58	4043.32	1210.16	312.759	390.153	842.655
ygeG	SycD-like chaperone family TPR-repeat-containing protein	2.09324	4.26705	0.00104058	0.0286335	374.587	1249.83	273.322	111.127	108.631	224.708
hdeD	acid-resistance membrane protein	2.0978	4.28056	0.00147016	0.0290364	1206.12	4889.3	790.748	470.856	455.943	681.835
sfmC	putative periplasmic pilus chaperone	2.10169	4.29212	0.000799315	0.0275059	433.982	1283.25	389.248	85.9227	126.991	277.581
acrS	acrAB operon transcriptional repressor	2.10331	4.29694	0.00143064	0.0290364	398.345	1159.31	321.389	71.0294	107.101	258.855
yqiH	putative periplasmic pilin chaperone	2.11789	4.34059	0.000252651	0.0183706	795.898	2442.56	650.317	215.38	246.332	433.995
gadC	glutamate:gamma-aminobutyric acid antiporter	2.12009	4.34721	0.00398135	0.0362159	1335.21	6072.29	1061.24	398.681	402.393	1146.67
kdpF	potassium ion accessory transporter subunit	2.12052	4.34851	0.0070586	0.0447255	24.5501	76.5912	23.5622	4.58254	12.2401	12.1166
ileY	tRNA-Ile	2.12745	4.36944	0.00300427	0.0330781	135.421	536.835	113.099	43.5342	36.7203	99.1359
yiaM	2%2C3-diketo-L-gulonate TRAP transporter small permease protein	2.12842	4.37238	0.000383155	0.0232028	167.099	463.725	139.488	34.3691	58.1404	83.7148
gspC	general secretory pathway component%2C cryptic	2.12913	4.37454	0.00148927	0.0290364	599.497	2372.93	438.257	186.739	205.022	387.732
bglG	transcriptional antiterminator of the bgl operon	2.13837	4.40264	0.000299263	0.0204609	640.678	1655.07	457.107	116.855	186.661	321.641
yjgN	DUF898 family inner membrane protein	2.14781	4.43155	0.00022361	0.0175534	943.199	2998.89	698.384	274.953	310.592	461.533
yahL	uncharacterized protein	2.14804	4.43225	0.00127397	0.0290342	479.915	1900.85	376.996	140.913	168.301	312.829
ybcN	DLP12 prophage%3B uncharacterized protein	2.15896	4.46593	0.000421819	0.0238764	148.884	433.785	122.524	36.6604	42.8403	78.2072
yfjJ	CP4-57 prophage%3B uncharacterized protein	2.15919	4.46664	0.00108692	0.0286335	415.768	1575.69	324.216	113.418	143.821	261.058
yhhZ	putative Hcp1 family polymorphic toxin protein%3B putative colicin-like DNase/tRNase activity	2.175	4.51586	0.000238768	0.0183706	1606.84	4667.88	1133.81	359.73	466.653	814.016
yqcG	uncharacterized protein	2.17851	4.52686	0.00910755	0.0491808	37.2211	100.961	16.9648	5.72818	16.8301	12.1166
gadE	gad regulon transcriptional activator	2.17977	4.53081	0.0023173	0.0316056	452.197	1960.73	232.795	197.049	182.071	204.881
dicB	Qin prophage%3B cell division inhibition protein	2.18069	4.5337	0.00252685	0.0319076	68.1067	201.922	55.6068	10.3107	22.9502	38.5529
yadN	putative fimbrial-like adhesin protein	2.19038	4.56426	0.00134658	0.0290364	382.506	1256.1	301.596	69.8838	107.101	247.84
agrB	Antisense sRNA antitoxin for the DinQ toxin	2.19942	4.59295	0.00120205	0.0286335	148.093	652.418	131.006	49.2623	68.8505	84.8163
yjbS	uncharacterized protein	2.21564	4.64488	0.00168252	0.0298649	244.709	1140.51	180.958	87.0683	102.511	147.602
yiaB	YiaAB family inner membrane protein	2.225	4.67511	8.31253e-05	0.0104054	476.747	1127.98	322.331	88.214	117.811	205.982
yjbL	uncharacterized protein	2.22726	4.68244	0.000648759	0.0263262	104.536	310.542	65.0317	37.806	26.0102	38.5529
hdeA	stress response protein acid-resistance protein	2.25739	4.78126	0.00851815	0.0482733	2588.85	16758.1	1053.7	1939.56	942.487	1384.6
yaiS	putative PIG-L family deacetylase	2.30395	4.93808	0.000519055	0.0248647	369.835	1314.58	328.929	69.8838	116.281	221.404
ynbG	uncharacterized protein	2.3509	5.10142	0.000619526	0.0263262	54.6438	139.257	41.4695	9.16509	13.7701	23.1317
dctR	LuxR family putative transcriptional regulator	2.36488	5.1511	0.000264356	0.0183706	316.775	1230.33	225.255	100.816	105.571	137.689
sfmA	FimA homolog	2.43288	5.3997	0.00228735	0.0314105	186.897	648.24	132.891	27.4953	29.0702	122.268
yhiD	putative Mg(2+) transport ATPase%2C inner membrane protein	2.55908	5.89332	0.000324292	0.0211488	499.713	2276.15	379.823	127.166	131.581	276.479
ybfK	uncharacterized protein	2.57523	5.95966	0.00144484	0.0290364	122.75	524.301	94.2489	21.7671	22.9502	79.3087
hdeB	acid-resistance protein	2.5848	5.99932	0.00428329	0.0368676	2190.5	18682.7	982.073	1594.73	843.036	1205.05
yqeL	uncharacterized protein	2.6126	6.11605	0.00862817	0.0485077	11.8791	57.7915	11.3099	4.58254	3.06002	5.50755
gadB	glutamate decarboxylase B%2C PLP-dependent	2.89599	7.44355	0.00161382	0.0297685	452.197	3374.89	240.335	162.68	74.9706	308.423

## Sheet: WT CNP-Inact vs. dRNA-WT
Comparison of CNPase-dependent and Drna differentially expressed genes for E. coli
Genes similarly dysregulated by CNPase and drna in E. coli
gene ID	log2FC WT CNP/inact	FC WT CNP/Inact		Log2FC dRNA/WT	FC dRNA/WT
citT	1.43457	2.70302		1.04311	2.06066
essQ	1.3333	2.51978		1.29658	2.45645
fliE	1.80039	3.48314		1.0862	2.12314
fruB	-1.51974	-2.86739		-1.36607	-2.57768
ftnA	-1.30191	-2.46555		-1.87733	-3.67394
ilvB	-1.40859	-2.65478		-2.97083	-7.83987
ilvN	-1.09117	-2.13047		-1.13236	-2.19217
moaC	-1.23656	-2.35636		-1.13233	-2.19213
moaD	-1.3479	-2.54541		-1.20677	-2.3082
nirB	-2.02513	-4.07029		-2.69006	-6.45342
omrA	1.62235	3.07876		1.40267	2.64391
ryhB	1.40337	2.64519		1.42397	2.68323
uidC	1.65586	3.15111		1.6264	3.08742
xisE	1.484	2.79723		1.41628	2.66896
ybeQ	1.208	2.31017		1.44501	2.72264
ycgX	1.41337	2.66359		2.15759	4.46168
ydaE	1.93683	3.82863		1.14005	2.20388
yfhR	1.44683	2.72608		1.03879	2.05451
yhdV	1.67575	3.19485		1.77868	3.43113
