# Supplementary material for: Cellular Effects of 2′,3′-Cyclic Nucleotide Monophosphates in Gram-Negative Bacteria
Source: J Bacteriol. 2022 Jan 18;204(1):e00208-21. doi: 10.1128/JB.00208-21 (PMC8765455; doi:10.1128/JB.00208-21)
Supplement: Supplemental file 2 — Data Set S2. Download JB.00208-21-s0003.xlsx, XLSX file, 0.04 MB [file jb.00208-21-s0003.xlsx]

## Sheet: <0.05 padj, >2-FC CNP vs Inact
DATA SET S2 . Comparative analysis of RNA-seq data for WT S. Typhimurium 14028s expressing CNPase (CNP) versus inactive CNPase (CNPinact).
Differential expression analysis was performed with DESeq2, which uses the Benjamini-Hochberg adjustment of P values for false discovery rate (padj); log2 fold change values for differential gene expression with padj values <0.05 were considered significant. Genes that were >2-fold up- or down-regulated in the presence of CNPase are listed here. Normalized transcript counts for the biological rep…
GeneName	Product	Note	log2FoldChange (CNP/CNPinact)	Fold change (CNP/inact)	pvalue (CNPinact/CNP)	padj (CNP/CNPinact)	1_CNP1	2_CNP3	3_CNP5	4_CNPinact5	5_CNPinact6	6_CNPinact7
rtcA	RNA 3'-terminal-phosphate cyclase	catalyzes the conversion of terminal3'-phosphate of RNA to the 2'%2C3'-cyclicphosphodiester	-3.859	-14.5102	7.78808e-19	3.60744e-15	466.616	357.139	554.422	7057.19	8202.51	4719.38
rtcB	putative cytoplasmic protein	NA	-3.80156	-13.9439	3.33765e-17	7.73001e-14	4406.7	3409.7	6351.86	66663.7	81363.4	49509.4
STM14_4239	putative ribonucleoprotein related-protein	rsr	-3.67324	-12.7572	1.65396e-09	1.91528e-06	3595.51	1510.11	6613.08	54592	59894.6	34985.2
STM14_2479	hypothetical protein	NA	-2.58464	-5.99867	2.48065e-09	1.91528e-06	1125.01	707.249	1216.8	7410.05	11798	5020.58
ibpB	heat shock chaperone IbpB	16 kDa heat shock protein B%3B associates with aggregated proteins%2C together with ibpA%2C to stabilize and protect them from irreversible denaturation and extensive proteolysis during heat shock and oxidative stress%3B ATP-independent	-2.99081	-7.94919	3.91045e-09	2.29808e-06	1214.23	730.214	1090.19	8193.09	11279.5	4483.08
STM14_2481	hypothetical protein	similar to H19J%3B CAB38712 and 933W%3B AAD25483	-2.56551	-5.91966	6.47769e-08	2.44514e-06	13333.9	6310.4	17091.1	114712	57815.2	110315
ibpA	heat shock protein IbpA	with IbpB associates with aggregated proteins to stabilize and protect them from irreversible denaturation and extensive proteolysis during heat shock and oxidative stress	-2.98116	-7.89618	2.53986e-07	2.5876e-06	24173.8	11188	30561.2	181571	94656.3	192214
STM14_2477	hypothetical protein	NA	-2.81225	-7.02378	5.27828e-09	2.76515e-06	7647.37	4738.42	10551.3	63613.1	38836.2	58642
STM14_2480	hypothetical protein	similar to N15 gp45%3BAAC19083 and CP-933R%3B AAG56431	-2.79061	-6.91924	5.3727e-09	2.76515e-06	3511.41	2210.8	4943.15	27351.5	18210.5	28219.8
STM14_2482	endodeoxyribonuclease	similar to CP-933O%3B AAG56113 and CP-933P%3B AAK16992 and CP-933M%3B AAG55458	-2.6353	-6.21304	3.60783e-07	4.00101e-06	7901.7	3783.24	9765.02	56696.5	28787.5	62377.1
STM14_2478	hypothetical protein	NA	-2.73953	-6.67852	1.52534e-08	6.3062e-06	1459.33	845.043	1809.87	10523.9	6354.91	10585.3
STM14_2471	hypothetical protein	similar to S. flexneri 179%3B S34345 and P4 ORF199%3B CAA80647	-2.5933	-6.03476	8.63776e-09	6.3062e-06	1726.99	1150.63	2378.95	13390.4	8958.41	10298.3
STM14_2484	integrase protein	similar to CP-933U%3B AAG57039 and CP-933M%3B AAG55457	-2.01618	-4.04512	6.78397e-06	7.39259e-06	9114.9	3914.47	11849.4	55220.4	28482.6	70804
STM14_2467	putative DNA methyl transferase	similar to E. coli b2356%3B A65009 and E. coli 10.3KDa%3B P76509 and CP-933V%3B AAG57233	-1.92952	-3.80929	1.63373e-08	1.15502e-05	3362.71	2172.83	3832.97	20911.5	12792.7	22822.3
recN	recombination and repair protein	similar to Escherichia coli protein used in recombination and DNA repair (AAC75665.1)	-2.2151	-4.64314	1.27275e-09	1.67699e-05	3475.52	2862.74	4455.37	24880.1	15564.8	24293.3
STM14_2476	hypothetical protein	similar to E. coli INTC-DSDC region and Xylella fastidiosa%3BE82655	-2.94482	-7.69982	4.17963e-07	1.87529e-05	189.723	102.174	225.234	1388.94	751.686	941.879
STM14_2459	lytic enzyme (putative glycohydrolase)	similar to Pseudomonas aeruginosa%3B BAA83137	-2.42193	-5.35888	3.16728e-09	2.48371e-05	3709.34	2683.23	5028.45	26316.8	18570.2	22709.9
STM14_1433	phage replication protein P	NA	-1.85068	-3.60671	5.03156e-07	2.63037e-05	454.309	862.853	421.147	3004.22	4441.27	2478.67
STM14_2432	hypothetical protein	NA	-2.21195	-4.633	5.22245e-06	3.1732e-05	1148.59	588.202	1466.02	6171.52	3574.37	7605.76
STM14_2433	NA	putative baseplate J-like protein~disrupted by frameshift	-2.18474	-4.54644	9.11553e-08	5.01532e-05	947.589	671.16	1135.5	5648.56	3331.3	5771.09
STM14_2483	hypothetical protein	NA	-2.11768	-4.33996	1.05907e-06	5.10739e-05	2800.72	1587.44	3486.46	16715.1	9412.24	15605.9
STM14_2475	hypothetical protein	similar to E. coli 16.5Kda INTC-DSDC and Xylella fastidiosa%3B XF1650	-2.82906	-7.1061	6.5591e-06	5.34756e-05	289.199	134.513	291.871	1346.77	776.977	1620
STM14_2472	putative phage-encoded DNA-binding protein	similar to E14 ymfl%3B P75976	-2.78532	-6.89389	0.000109413	7.26586e-05	2922.76	819.733	3398.5	13337	15549.4	8315.5
STM14_2451	hypothetical protein	NA	-2.58015	-5.98003	0.00136475	8.06669e-05	153.829	34.2141	181.253	458.295	1093.11	338.644
STM14_4235	putative cytoplasmic protein	yafQ (type II T-A toxin)	-2.51151	-5.70216	1.41975e-06	9.32247e-05	1856.21	1043.77	2051.09	9984.09	5443.05	9975.44
ytfM	putative outer membrane protein	TamA - autotransporter assembly complex protein (Type V sec)	-2.1293	-4.37504	2.22743e-05	9.63757e-05	463.539	186.537	598.403	2344.9	1570.81	2387.98
STM14_2458	lysis protein	similar to ES18 gp15%3B CAA47618	-2.17006	-4.50043	8.04742e-07	9.93063e-05	1732.12	1224.68	2432.26	8637.32	11963.8	6645.58
STM14_2436	tail protein	similar to Mu P%3B NP_050648	-2.33212	-5.03545	6.74697e-07	0.000111614	1630.59	1094.85	2101.74	9896.93	5545.62	8855.5
STM14_2452	terminase large subunit	similar to E. coli YMFN%3B P75978. D3%3B AAD38954	-2.19901	-4.59165	1.56758e-05	0.000120307	714.794	321.519	839.629	3715.57	1997.94	3695.96
STM14_4236	putative DNA-damage-inducibile protein	dinJ (yafQ cognate antitoxin)	-2.3384	-5.0574	1.58919e-05	0.000124252	2386.41	1097.2	2740.12	11664	6359.12	12989.9
dinI	DNA damage-inducible protein I	similar to Escherichia coli damage-inducible protein I (AAC74145.1) inhibits UmuD processing	-1.73771	-3.33505	1.00846e-06	0.000126042	760.943	502.901	872.948	4214.63	2259.27	4037.93
STM14_2460	lysis protein (holin)	similar to Xenorhabdus nematophila%3B CAB58444 and P22 gp13%3B AAF75039	-2.29956	-4.92307	1.3344e-05	0.000141552	3263.23	1536.82	3677.04	15530	8757.5	16761.6
wzb	tyrosine phosphatase	Wzb shows phosphatase activity towards the autophosphorylated Wzc proteinwhich induces colanic acid biosynthesis, catalyzes the phosphorylation of UDP-glucose dehydrogenase an enzyme involved in colanic acid biosynthesis	-2.13321	-4.38693	9.06596e-06	0.000141552	5094.83	2549.66	6233.25	26027.2	15192.5	25442.4
STM14_2437	hypothetical protein	similar to Mu N%3B AAC23161	-2.40627	-5.301	7.31315e-06	0.000144283	1477.79	821.139	1761.89	7175.28	4151.84	7862.03
STM14_4845	putative cytoplasmic protein	SehB (type II T-A toxin)	-1.84757	-3.59893	9.20329e-06	0.000147966	978.355	591.483	1312.75	5074.99	2942.11	5385.02
STM14_1422	recombination and repair protein RecT	NA	-1.76811	-3.40608	8.60277e-05	0.000147966	449.182	180.444	443.804	1972.36	941.364	2067.64
STM14_2468	putative transcriptional activator	similar to E. coli 18.8KDa b2357%3B P76510 and E. coli O157:H7%3B BAB34011	-1.82814	-3.5508	5.43068e-08	0.000153113	1565.98	1099.07	1807.2	7342.57	7629.26	5786.07
STM14_3207	hypothetical protein	NA	-1.74928	-3.36191	1.30162e-07	0.000153113	957.844	812.703	1070.19	4927.38	3043.28	5185.33
STM14_2450	portal protein	similar to Hk97 gp3%3B AAA80202 and HK022%3B AAF30355	-2.35967	-5.13253	1.15368e-05	0.000168623	2370	1440.74	2844.08	10878.2	6227.05	13476.7
gmd	GDP-D-mannose dehydratase	similar to Escherichia coli GDP-D-mannose dehydratase (AAC75114.1)%3B colanic acid gene cluster	-2.03094	-4.08671	7.5322e-07	0.000181003	4565.66	3409.7	5099.08	22480.4	13129.9	24416.5
STM14_1440	putative bacteriophage protein	NA	-1.71291	-3.27822	2.16551e-07	0.000202933	2126.95	1643.22	2570.87	10723.6	7096.76	11001.4
STM14_2453	hypothetical protein	NA	-2.13739	-4.39966	0.000163066	0.000312218	582.501	236.687	718.35	2578.26	1371.3	3010.35
pstS	phosphate transporter subunit	similar to Escherichia coli high-affinity phosphate-specific transport system periplasmic phosphate-binding protein, ABC superfamily binding protein	-2.06725	-4.19088	3.96718e-06	0.000312218	385.599	251.685	577.079	2027.18	1539.9	1921.2
STM14_4844	putative cytoplasmic protein	SehA antitoxin	-1.73977	-3.33981	2.64151e-05	0.000355286	732.228	429.317	915.596	3666.36	1841.98	3874.02
STM14_1426	conserved hypothetical prophage protein	similar to hypothetical protein STM2629 [Phage Gifsy-1]	-2.17872	-4.52753	5.78858e-07	0.000408355	437.901	384.323	489.117	2127	1308.07	2462.03
umuD	DNA polymerase V subunit UmuD	binds with UmuC protein to form functional DNA pol V (UmuD'2UmuC) involved in translesion polymerization	-1.70815	-3.26741	2.45038e-05	0.000415655	4809.73	3089.58	7095.53	23706.2	28912.5	14367.8
STM14_2457	hypothetical protein	NA	-1.98131	-3.94851	2.85403e-06	0.00045206	2351.54	1828.82	3166.6	12050.6	7266.77	12999.1
STM14_1425	hypothetical protein	similar to hypothetical protein SPAB_02195 [Salmonella enterica subsp. enterica serovar Paratyphi B str. SPB7]	-1.97883	-3.94173	9.93866e-07	0.00045206	65.6339	55.3051	77.2992	340.207	272.574	252.943
wcaI	glycosyl transferase	similar to Escherichia coli putative colanic biosynthesis glycosyl transferase (AAC75111.1)%3B involved in in colanic acid biosynthesis	-1.91613	-3.7741	5.40969e-07	0.00045206	631.726	958.465	598.403	3747.9	3298.99	2536.92
STM14_2435	putative base plate assembly protein	similar to Mu gp45%3B AAF01123	-2.43853	-5.42089	3.08327e-05	0.000483808	427.646	402.602	964.907	2953.62	2174.97	2687.52
manC	mannose-1-phosphate guanylyltransferase	mannose-1-phosphate guanylyltransferase%3B GDP (SW:MANC_SALTY)%3B in colanic acid gene cluster	-1.71765	-3.289	4.97087e-05	0.000485785	548.658	305.115	611.73	2510.78	1201.29	2659.23
ysdA	NA	TisA - outer membrane targeting toxin, SOS induced	-2.08077	-4.23032	2.31553e-07	0.000487375	377.395	510.869	490.45	2306.94	1493.54	2184.13
STM14_2434	hypothetical protein	NA	-2.39072	-5.24418	2.07387e-05	0.000547974	1116.8	2839.77	1592.63	7317.26	9665.14	7107.36
STM14_3223	hypothetical protein	NA	-1.95683	-3.88207	3.02661e-05	0.000547974	1620.34	677.253	1801.87	6137.78	5452.89	5768.6
cpsG	phosphomannomutase	phosphomannomutase in colanic acid gene cluster (SW:MANB_SALTY)	-1.80601	-3.49675	5.47139e-06	0.000547974	1478.81	752.243	1671.26	5637.31	5521.73	5340.09
STM14_1441	IrsA	Stress response regulator in macrophage survival	-1.7567	-3.37924	1.71604e-05	0.000547974	630.7	428.849	663.707	2727.28	1426.1	3071.09
STM14_2473	DNA binding protein	similar to Streptomyces coelicolor%3B CAB39703	-2.63479	-6.21086	2.8984e-06	0.000551287	1770.06	1100.48	2055.09	7298.99	7951.01	5385.85
STM14_2449	pro-head protease	similar to Rhodobacter capsulatus%3B AAF13181	-2.24112	-4.72764	2.79094e-05	0.000574144	2503.32	1115.01	2910.72	10068.4	8616.99	8660.8
STM14_2765	hypothetical protein	NA	1.60603	3.04414	2.39403e-05	0.000574144	445.08	293.867	661.042	2074.98	1430.31	2328.07
STM14_3205	hypothetical protein	NA	-1.7645	-3.39756	3.90337e-05	0.000624766	252.28	188.412	466.461	1435.34	1272.95	1055.04
STM14_2438	phage related tail protein	similar to Xylella fastidiosa%3B F82769	-2.2643	-4.80422	0.000578406	0.000687479	11821.3	4215.84	15435.9	48771.9	27223.7	53752
STM14_2447	hypothetical protein	NA	-2.218	-4.65248	1.56307e-06	0.000687479	571.22	554.925	938.252	3181.36	2697.64	2551.06
ydcI	putative transcriptional regulator	LysR-type regulator, acid stress	-1.88004	-3.68086	2.07478e-08	0.000687479	3678.57	4532.67	4817.87	18320.6	15904.8	18478.1
STM14_1424	prophage RecE	NA	-1.80727	-3.4998	4.74222e-06	0.000687479	1669.56	1672.27	1841.85	7106.39	4428.63	8930.38
STM14_2456	hypothetical protein	NA	-1.97212	-3.92343	4.69078e-06	0.000737943	452.258	412.444	685.031	2291.48	1580.65	2229.89
STM14_2443	hypothetical protein	NA	-2.20059	-4.59669	1.03554e-05	0.000809674	634.803	419.006	697.026	2694.95	1618.58	2549.4
STM14_2441	tail sheat protein	similar to Mu gpL%3B P44233	-2.27603	-4.84344	6.6249e-06	0.000922528	352.782	321.988	441.139	1634.96	983.515	1709.03
STM14_2465	hypothetical protein	similar to Xylella fastidiosa XF2294	-1.5928	-3.01634	0.000363192	0.000923491	3161.71	10576.4	5200.37	22240	26081.4	24246.7
STM14_2464	hypothetical protein	similar to E.coli O157:H7%3B BAB35618 and CP-933O%3B AAG56170	-1.66553	-3.1723	3.491e-08	0.000982438	530.199	500.089	587.741	2134.03	1961.41	2065.15
STM14_2454	hypothetical protein	similar to Xenorhabdus nematophila%3B CAB58450	-2.32795	-5.02093	0.000256543	0.0010359	965.023	653.35	1957.8	5053.9	4172.91	4364.1
STM14_2448	major capsid protein precursor	similar to Agrobacterium tumefaciens%3B AAK86763	-2.31746	-4.98455	4.78216e-06	0.0010359	278.944	280.743	461.13	1367.86	1253.28	1225.61
STM14_1431	prophage cI protein	similar to Gifsy-1 prophage cI protein	-1.7619	-3.39144	0.000627069	0.0010359	327.144	170.602	473.124	1102.16	1725.37	812.912
STM14_2431	hypothetical protein	Phage tail protein%3B similar to Fels-2 phage tail protein NP_461634 and lambda related protein in pMT1 NP_047853	-1.8144	-3.51714	3.64716e-05	0.00105926	4613.86	2217.83	4701.92	14957.9	15623.8	12593.1
STM14_2445	hypothetical protein	NA	-2.06889	-4.19564	0.000395174	0.00107415	2614.07	1200.78	3711.69	9781.66	11116.5	7173.09
repA	DNA replication	F-plasmid replication	-1.75103	-3.36599	0.000286767	0.00109465	775.3	383.855	975.569	2419.41	3567.35	1955.32
STM14_1423	exodeoxyribonuclease 8	NA	-1.62535	-3.08517	9.49885e-06	0.00109465	331.246	365.107	303.866	1162.61	1621.39	901.109
STM14_4582	hypothetical protein	NA	-1.6847	-3.21474	0.000305247	0.00112379	983.482	612.105	1725.9	4597.01	3980.42	3406.41
tyrA	bifunctional chorismate mutase/prephenate dehydrogenase	catalyzes the formation of prephenate from chorismate and the formation of 4-hydroxyphenylpyruvate from prephenate in tyrosine biosynthesis	-2.11755	-4.33956	1.02217e-07	0.00123006	435.85	480.873	478.455	1719.31	1603.13	1709.86
STM14_1442	conserved hypothetical protein	similar to hypothetical protein Salentericaenterica_14861 [Salmonella enterica subsp. enterica serovar Weltevreden str. HI_N05-537]	-1.82929	-3.55363	1.14999e-06	0.00123006	1549.57	1763.2	1725.9	6160.28	7207.76	4767.64
STM14_2455	hypothetical protein	NA	-1.82025	-3.53142	4.17883e-05	0.00123006	328.169	245.123	501.112	1394.57	1194.27	1230.6
STM14_2442	hypothetical protein	NA	-2.33844	-5.05755	2.12445e-05	0.00127376	104.604	153.729	135.94	448.455	570.439	385.239
STM14_2430	putative tail fiber assembly protein	similar to Mu gpU AAF01128 and P2 gpG AAD03287	-1.7684	-3.40676	1.25611e-06	0.0013169	414.314	553.051	413.151	1636.37	1501.97	1768.1
STM14_3221	Gifsy-1 prophage protein	NA	-2.06108	-4.173	2.11482e-05	0.00133604	1239.86	1287.95	1446.03	4923.16	3103.69	6004.07
argI	ornithine carbamoyltransferase subunit I	catalyzes the formation of L-citrulline from carbamoyl phosphate and L-ornithine in arginine biosynthesis and degradation%3B E. coli K12 has two genes%2C argF and argI%2C capable of producing functional ornithine carbamoyltransferase. When both are active in the same cell%2C the two gene products form a family of four hybrid trimeric isoenzymes designated%2C FFF%2C FFI%2C FII%2C and III.	-2.15956	-4.46778	1.66938e-05	0.00134015	2660.22	2952.73	3016	11281.7	6686.49	12380.1
STM14_2215	hypothetical protein	NA	1.56661	2.96208	4.21136e-05	0.00134015	188.697	156.073	183.919	566.543	830.367	453.467
STM14_3208	putative bacteriophage protein	NA	-1.6194	-3.07247	9.35182e-06	0.00139179	569.169	631.79	698.358	2398.32	1596.1	2650.91
STM14_2439	hypothetical protein	NA	-2.17658	-4.5208	6.42472e-06	0.00140638	332.271	370.731	522.436	1550.61	1426.1	1304.65
yebE	putative inner membrane protein	Upregulated in biofilms	-2.06686	-4.18975	0.000610082	0.00146905	1078.86	668.348	1684.59	4739	2633.01	4398.21
yebG	DNA damage-inducible protein YebG	in SOS regulon, dependent on cyclic AMP and H-NS	-2.08294	-4.2367	2.33131e-05	0.0015752	1769.04	1707.9	2103.07	6664.97	4397.72	7943.57
yncJ	putative periplasmic protein	CpxAR regulated envelope protein	-2.12395	-4.35885	1.13992e-06	0.00158686	852.215	962.214	1083.52	3372.55	2904.18	3591.96
tlpA	alpha-helical coiled coil protein	Temperature-sensing virulence-associated repressor- regulated by PhoP, RpoS	-1.90458	-3.74399	8.09283e-06	0.00185645	197.927	194.505	179.921	576.384	798.052	571.618
pstC	phosphate transporter permease subunit	part of the ATP-dependent phosphate uptake system PstABCS responsible for inorganic phosphate (Pi) uptake under Pi starvation conditions	-1.59865	-3.0286	1.61021e-05	0.00187789	363.037	503.838	458.464	1667.3	1138.07	1690.72
STM14_2469	putative replication protein	similar to CP-933M AAG55470 and E. coli BAB16223	-1.64101	-3.11884	9.92497e-05	0.00191919	744.534	659.443	778.323	2689.32	1500.56	3208.38
wcaG	GDP-fucose synthetase	similar to Escherichia coli putative nucleotide di-P-sugar epimerase/dehydratase (AAC75113.1)%3B GDP fucose synthetase in colanic acid biosyntheis	-2.05571	-4.15749	6.48164e-06	0.00192345	205.106	211.378	158.597	618.558	723.586	604.9
STM14_1434	Ead-like protein	similar to hypothetical protein Salmentericaenterica_07884 [Salmonella enterica subsp. enterica serovar Hadar str. RI_05P066]	-1.83254	-3.56165	1.77707e-05	0.00203198	1353.7	987.055	1486.01	4360.84	5098.82	3417.23
prfH	peptide chain release factor-like protein	similar to release factor 1 and 2	-1.80797	-3.50149	1.22826e-06	0.00203198	196.902	209.034	198.579	693.066	660.36	679.784
flgB	flagellar basal body rod protein FlgB	with FlgF and C makes up the proximal portion of the flagellar basal body rod%3B Vibrio parahaemolyticus protein is associated with the polar flagella	2.34826	5.09209	3.37491e-06	0.0021098	1851.08	2058.47	2248.34	6639.66	8187.06	5739.47
STM14_2444	hypothetical protein	NA	-2.12179	-4.35234	8.43545e-07	0.0023495	389.701	455.095	415.816	1408.63	1455.6	1342.1
STM14_5572	putative DNA polymerase III epsilon subunit (3'-5' exonuclease)	NA	-1.4036	-2.64561	0.000573294	0.00273197	3802.66	1663.84	3298.54	11038.5	11268.3	6629.77
STM14_1444	putative bacteriophage protein	NA	-1.67396	-3.19089	5.34867e-06	0.00279369	434.824	571.329	594.404	1885.2	1813.88	1565.92
STM14_2427	hypothetical protein	DNA invertase pin protein similar to CP-933H AAG54580 and E14 pin: AAA24391 and Mu ginAAF01129	-1.59584	-3.0227	0.000744726	0.00384301	1001.94	644.913	1804.54	3996.73	4005.71	3318.21
STM14_2446	hypothetical protein	similar to CP-933C%3B AAG55948	-2.21654	-4.64777	1.79625e-06	0.00390667	721.972	845.98	891.606	2835.53	2815.66	2412.11
STM14_2466	crossover junction protein	similar to CP-9333U AAG57024 and CP-933O AAG56131	-1.53322	-2.89432	0.000373432	0.00426282	268.689	168.727	309.197	923.62	543.743	969.337
STM14_2462	hypothetical protein	NA	-1.7619	-3.39143	4.12784e-06	0.00440777	477.897	457.907	575.746	1855.67	1612.96	1467.73
STM14_1439	prophage DinI	NA	-1.48278	-2.79486	1.86812e-05	0.00440777	354.833	364.638	279.876	1100.75	876.733	1237.26
STM14_1443	conserved hypothetical protein	similar to [Salmonella enterica subsp. enterica serovar Newport str. SL317]	-1.67181	-3.18615	6.03127e-05	0.00470938	221.514	314.958	257.22	781.633	1056.58	698.089
ycfR	putative outer membrane protein	Biofilm formation, surface attachment, cell envelope stability	-2.38152	-5.21085	0.000107771	0.00473645	246.127	351.047	243.892	698.69	1126.83	858.675
STM14_4641	putative reverse transcriptase	RNA-dependent DNA polymerase	1.61719	3.06778	1.46348e-05	0.00475599	308.684	449.939	374.501	1182.29	1296.83	1119.11
STM14_2440	tail tube protein	similar to Mu gpM%3B BAA19196	-2.18024	-4.5323	0.000209355	0.00692956	6634.15	3612.64	5450.93	16438.2	20600.4	12543.1
samA	SamA	mutagenesis by UV and mutagens related to umuDC operon	-1.49225	-2.81327	0.000793652	0.00769464	834.781	1041.89	839.629	4440.97	2302.83	1817.2
STM14_1420	conserved hypothetical protein	similar to hypothetical protein SPAB_02272 [Salmonella enterica subsp. enterica serovar Paratyphi B str. SPB7]	-1.51552	-2.85903	0.00114442	0.00771093	171.263	261.996	215.905	442.831	1025.67	563.297
mgtB	Mg2+ transporter	Mg(2+) transport ATPase P-type 2 (SW:ATMB_SALTY) cotranscribed with mgtC	-1.65935	-3.15873	3.85329e-05	0.00865832	735.304	1049.39	715.684	2610.6	2224.15	2967.92
wcaF	putative colanic acid biosynthesis acetyltransferase WcaF	acetyltransferase believed to catalyze the addition of the acetyl group that is attached through an O linkage to the first fucosyl residue of the colanic acid repetitive unit (E unit)	-1.48407	-2.79737	0.000574288	0.00937511	2170.02	1651.18	2353.63	5214.16	9537.28	4428.16
STM14_1421	conserved hypothetical protein	similar to hypothetical protein SPAB_02271 [Salmonella enterica subsp. enterica serovar Paratyphi B str. SPB7]	-1.3781	-2.59927	0.000365857	0.00995327	139.472	210.44	118.614	430.179	594.324	428.505
osmB	lipoprotein	osmotically inducible lipoprotein B osmotically inducible	-1.92705	-3.80276	1.79605e-05	0.0103331	2905.32	4304.42	3605.08	11635.9	9889.94	11842.6
yejG	hypothetical protein	NA	-1.8966	-3.72334	2.58407e-05	0.0114509	458.412	627.572	489.117	1830.37	1607.34	1406.16
dinF	DNA-damage-inducible SOS response protein	similar to Escherichia coli DNA-damage-inducible protein F (AAC77014.1) induced by UV and mitomycin C SOS and lexA regulon	-1.53946	-2.90685	0.000380889	0.0115727	546.607	545.552	583.742	1474.7	2436.31	1170.69
samB	SamB	mutagenesis by UV and mutagens%3B related to umuDC operon	-1.28863	-2.44296	3.72984e-05	0.0118325	599.935	573.204	506.443	1566.08	2099.1	1423.64
ypeC	putative periplasmic protein	Rcs-regulated	-1.8521	-3.61025	8.37961e-05	0.0118815	1267.55	1280.92	1287.43	3671.99	2873.27	5048.04
STM14_3222	hypothetical protein	NA	-1.56886	-2.9667	0.00138006	0.012281	152.804	100.768	195.914	418.933	606.969	326.995
mgtC	Mg2+ transport protein	Mg(2+) transport ATPase protein C (SW:ATMC_SALTY) reqired for intramacrophage survival and growth in low calcium cotranscribed with mgtB and transcriptionally controlled by PhoP/PhoQ system	-1.39668	-2.63294	1.35573e-05	0.012281	426.62	501.495	467.794	1405.81	1229.39	1575.9
aroF	phospho-2-dehydro-3-deoxyheptonate aldolase	catalyzes the formation of 3-deoxy-D-arabino-hept-2-ulosonate 7 phosphate from phosphoenolpyruvate and D-erythrose 4-phosphate%2C tyrosine sensitive	-1.93786	-3.83138	0.00116565	0.0137776	236.897	204.347	411.818	1092.32	705.321	736.363
STM14_1160	hypothetical protein	NA	-1.62698	-3.08865	0.00137195	0.0137776	278.944	246.998	322.524	1151.36	899.213	471.772
serU	tRNA-Ser	tRNA-Ser~disrupted by phage insertion	-1.70984	-3.27124	0.000320813	0.0139495	403.033	495.402	591.739	1647.61	1017.24	1753.96
STM14_0370	NA	pseudogene frameshift relative to Escherichia coli probable peptide chain release factor (GB:AAC73340.1)	-1.60019	-3.03183	0.000292316	0.0141142	1635.72	1127.19	1699.25	4220.25	5440.24	3307.39
STM14_5624	MvpA-like protein	VapC	-1.89941	-3.7306	9.47907e-05	0.0145274	365.088	429.786	294.537	1022.03	941.364	1193.16
ypfG	putative periplasmic protein	NA	-1.50595	-2.84011	0.000184783	0.014722	182.544	221.689	277.211	650.892	571.844	723.051
wcaE	glycosyl transferase	similar to Escherichia coli putative colanic acid biosynthesis glycosyl transferase (AAC75116.1)%3B involved in colanic acid biosynthesis	-1.46949	-2.76925	0.00176827	0.014722	1224.48	2223.92	1263.44	3936.28	6131.51	3351.49
STM14_4365	NA	NA	-1.49093	-2.81071	0.000404116	0.0151469	260.484	266.683	382.498	804.126	1070.63	706.41
flgC	flagellar basal body rod protein FlgC	with FlgF and B makes up the proximal portion of the flagellar basal body rod	2.3326	5.03714	0.000182731	0.0156652	475.846	480.404	653.045	1806.47	1428.91	1289.68
rfaY	lipopolysaccharide core biosynthesis protein	lipopolysaccharide core biosynthesis protein RfaY (SW:RFAY_SALTY)%3B modification of heptose region of the core	1.31899	2.49491	0.000421837	0.0160454	243.05	174.352	273.213	712.748	702.51	522.527
srfB	putative virulence protein	SrfB (gi|8347259)%3B ssrAB-activated gene	1.86269	3.63686	0.000228711	0.0175065	161.008	219.345	251.889	593.254	605.564	569.122
mutM	formamidopyrimidine-DNA glycosylase	Involved in base excision repair of DNA damaged by oxidation or by mutagenic agents. Acts as DNA glycosylase that recognizes and removes damaged bases	-1.47591	-2.78159	9.9917e-05	0.0176035	256.382	302.303	230.565	780.227	654.74	773.806
STM14_4848	putative regulatory protein	merR family	-1.4325	-2.69915	0.00180259	0.0176178	448.156	218.877	458.464	1034.68	1212.53	885.3
STM14_1158	hypothetical protein	NA	-1.44657	-2.72559	0.000505455	0.0185459	628.649	716.622	567.749	1594.19	2385.73	1344.59
STM14_2474	regulatory protein	similar to HK022 cI CAA3422 and Xylella fastidiosa F82772	-2.04362	-4.12278	0.000406826	0.0194143	298.429	517.43	378.5	1209	1059.39	1043.39
STM14_1513	putative outer membrane lipoprotein	NA	-1.72326	-3.30182	0.000540521	0.0194143	254.331	369.325	222.568	716.965	854.253	740.524
dnaJ	chaperone protein DnaJ	chaperone Hsp40 co-chaperone with DnaK Participates actively in the response to hyperosmotic and heat shock by preventing the aggregation of stress-denatured proteins and by disaggregating proteins%2C also in an autonomous%2C dnaK-independent fashion	-1.63524	-3.1064	0.000509668	0.0194143	304.582	267.152	290.538	705.719	1006	615.716
STM14_5392	putative type II restriction enzyme methylase subunit	NA	1.38927	2.61946	0.00105252	0.0197132	360.986	492.121	646.381	1588.57	1116.99	1301.32
STM14_1430	conserved hypothetical protein	similar to hypothetical protein Sententer_01000067_0100027560 [Salmonella enterica subsp. enterica serovar 4%2C5%2C12:i:- str. CVM23701]	-1.77897	-3.4318	0.000939783	0.020185	808.117	757.867	1071.53	2277.42	2973.02	1734.82
metY	tRNA-Met	NA	-1.90911	-3.75576	5.83907e-05	0.0205999	1119.88	1158.13	966.24	2931.12	2947.73	2706.66
STM14_0677	hypothetical protein	NA	-1.33949	-2.53062	0.00031892	0.0237336	2132.07	1659.15	1652.6	4812.1	5650.99	3870.69
STM14_1449	conserved hypothetical protein	similar to hypothetical protein Sententerica_21948 [Salmonella enterica subsp. enterica serovar Kentucky str. CDC 191]	1.39694	2.63343	0.000244964	0.0237336	159.983	178.57	173.257	476.571	415.886	438.49
ycfJ	hypothetical protein	Rcs-regulated	-1.7146	-3.28206	0.00126128	0.0239553	302.531	478.529	406.487	1110.59	792.432	1157.38
phoH	NA	P-starvation induced, possible RNA helicase???	-1.65561	-3.15057	0.00119792	0.0253531	239.974	390.416	291.871	802.72	664.575	910.262
STM14_4847	hypothetical protein	NA	-1.40551	-2.64912	0.000732709	0.0294201	196.902	278.869	202.577	611.529	564.818	544.16
STM14_0678	putative regulatory protein	resistance against oxidative stress protein A (gi|9885772)	-1.27018	-2.41192	0.00165807	0.0294201	373.293	331.83	435.808	854.735	1230.8	754.668
STM14_1436	Eaa-like protein	similar to hypothetical protein STY1027 [Salmonella enterica subsp. enterica serovar Typhi str. CT18]	-1.22878	-2.3437	0.000969487	0.0294201	622.496	951.434	654.378	1909.1	1726.77	1842.99
oafA	O-antigen acetylase	O-antigen five%3B acetylation of the O-antigen (LPS)	1.38133	2.60508	0.000301432	0.0297349	1638.8	2063.63	1644.61	4616.69	4283.91	4165.24
umuC	DNA polymerase V subunit UmuC	binds processed UmuD protein to form functional DNA pol V (UmuD'2UmuC) involved in translesion polymerization	-1.29682	-2.45686	0.00110144	0.0299378	511.739	793.018	615.728	1550.61	1442.96	1654.11
yaiY	putative inner membrane protein	Rcs-regulated	-1.41867	-2.67339	0.00182099	0.0322867	1493.17	1052.67	1612.62	3250.24	4004.31	2779.88
STM14_1419	Eaa protein	similar to Salmonella enterica subsp. enterica serovar Newport	-1.27416	-2.41858	0.000940019	0.0335648	240.999	330.893	321.192	764.763	712.346	678.12
hsdS	type I restriction enzyme specificity protein	S protein%3B STYSJI specificity protein (SW:T1S_SALTY)%3B specificity determinant for hsdM and hsdR	1.25658	2.38929	0.00163902	0.0336241	208.182	317.77	233.23	574.978	619.614	634.853
STM14_3406	tRNA-Arg	NA	-1.6443	-3.12596	0.00138672	0.0344219	264.587	189.35	229.232	496.252	585.894	542.496
yjbE	putative outer membrane protein	Rcs-regulated	-1.57338	-2.97601	0.000930394	0.0348341	494.305	682.408	551.756	1387.54	1298.24	1367.89
STM14_3215	prophage cI protein	NA	-1.36461	-2.57507	0.00111064	0.0355691	1761.86	2079.56	2674.82	846.3	973.68	906.933
STM14_3216	conserved hypothetical protein	similar to hypothetical protein Salentericaenterica_18455 [Salmonella enterica subsp. enterica serovar Weltevreden str. HI_N05-537]	-1.365	-2.57576	0.00127205	0.0372117	1259.35	2098.78	1567.31	670.573	712.346	614.884
STM14_3333	putative cytoplasmic protein	NA	1.30253	2.46661	0.000453788	0.0372919	4125.7	4001.65	5350.97	1876.76	1978.27	1547.61
alaV	tRNA-Ala	NA	-2.36052	-5.13554	0.000956498	0.03965	8058.61	7194.34	11622.9	3877.24	3733.14	2706.66
tyrV	tRNA-Tyr	NA	-1.59372	-3.01826	0.000591566	0.03965	9782.52	9350.3	14364.3	5034.22	3986.04	3767.52
rrlC	23S ribosomal RNA	NA	-1.57211	-2.9734	0.000728458	0.03965	1803.91	3269.56	2372.29	944.707	945.579	937.719
STM14_5442	putative cytoplasmic protein	NA	-1.25167	-2.38116	2.45926e-05	0.03965	775.3	819.265	936.92	295.221	254.309	304.53
flgD	flagellar basal body rod modification protein	acts as a scaffold for the assembly of hook proteins onto the flagellar basal body rod	2.13829	4.40238	0.00156427	0.0440967	1720.84	763.022	1520.66	314.902	436.962	565.793
flgJ	peptidoglycan hydrolase	Flagellum-specific muramidase which hydrolyzes the peptidoglycan layer to assemble the rod structure in the periplasmic space	1.60213	3.03591	7.20959e-06	0.0441812	4070.32	4833.1	4408.72	1445.18	1638.25	1290.51
yjbF	putative outer membrane lipoprotein	NA	-1.26634	-2.4055	0.000110891	0.0460118	1645.97	2574.97	1833.86	532.804	788.217	653.158
yabI	hypothetical protein	DedA family; membrane homeostasis?	-1.31647	-2.49056	0.000498891	0.0462661	2537.16	1010.02	2360.29	389.411	498.782	734.699
STM14_5570	putative cytoplasmic protein	NA	-1.50932	-2.84676	0.00155176	0.0490456	5271.22	920.97	5269.67	652.298	1013.02	937.719
recX	recombination regulator RecX	binds RecA and inhibits RecA-mediated DNA strand exchange and ATP hydrolysis and coprotease activities	-1.47889	-2.78734	0.000439655	0.0497	500.458	108.267	463.795	61.8558	60.4159	89.8613
STM14_2218	putative penicillin-binding protein 3	similar to Escherichia coli septum formation%3B penicillin-binding protein 3%3B peptidoglycan synthetase (AAC73195.1)	-1.27125	-2.41371	4.4182e-05	0.0499103	1951.58	610.23	2056.43	237.583	361.09	307.858
