# Supplementary material for: Cellular Effects of 2′,3′-Cyclic Nucleotide Monophosphates in Gram-Negative Bacteria
Source: J Bacteriol. 2022 Jan 18;204(1):e00208-21. doi: 10.1128/JB.00208-21 (PMC8765455; doi:10.1128/JB.00208-21)
Supplement: Supplemental file 3 — Data Set S3. Download JB.00208-21-s0004.xlsx, XLSX file, 0.09 MB [file jb.00208-21-s0004.xlsx]

## Sheet: <0.05 padj, >2 FC CNP vs Inact
DATA SET S1 . Comparative analysis of RNA-seq data for E. coli BW25113 Drna strain expressing CNPase (CNP) versus inactive CNPase (CNPinact).
Differential expression analysis was performed with edgeR, which uses the Benjamini-Hochberg adjustment of P values for false discovery rate (padj); log2 fold change values for differential gene expression with padj values <0.05 were considered significant. Genes that were >2-fold up- or down-regulated in the presence of CNPase are listed here. Normalized transcript counts for the biological repl…
Gene	Description	FeatureType	log2 FC Drna CNP/Inact	FC Drna CNP/Inact	p-value	FDR (padj)	deltaCNP1	deltaCNP2	deltai1	deltai2	deltai3
artJ	L-arginine ABC transporter periplasmic binding protein	CDS	-2.88318	-7.37773	0.000330541	0.0250119	32.5873	38.6869	159.094	331.239	298.651
dacD	D-alanyl-D-alanine carboxypeptidase DacD	CDS	-2.84947	-7.20738	1.52111e-05	0.0151387	18.6213	18.6835	114.005	153.035	136.376
argC	N-acetylglutamylphosphate reductase	CDS	-2.69493	-6.47521	0.0019928	0.0490169	53.4112	25.6538	151.129	355.638	260.98
spy	ATP-independent periplasmic chaperone	CDS	-2.68913	-6.44924	0.000175396	0.0202843	31.9867	24.004	127.569	213.569	200.489
dhaR	DNA-binding transcriptional dual regulator DhaR	CDS	-2.4682	-5.53352	5.84951e-05	0.0180698	37.2927	52.7098	271.2	236.067	239.971
ebgA	evolved beta-D-galactosidase subunit alpha	CDS	-2.43142	-5.39424	6.8689e-05	0.0180698	12.5644	9.03243	60.2518	63.0834	51.3448
argF	CP4-6 prophage; ornithine carbamoyltransferase ArgF	CDS	-2.39999	-5.278	0.00199666	0.0490169	33.6385	26.1487	83.4794	219.76	170.108
argB	acetylglutamate kinase	CDS	-2.35686	-5.12253	0.000675404	0.0317588	44.9015	28.3346	130.701	235.177	196.776
tnaA	tryptophanase	CDS	-2.32094	-4.99659	0.000568375	0.0290438	3.30379	4.24813	12.7635	24.4403	19.6052
yehD	putative fimbrial protein YehD	CDS	-2.21843	-4.65388	0.000817923	0.0339648	6.65763	12.2082	54.0533	35.6893	42.1987
glpB	anaerobic glycerol-3-phosphate dehydrogenase subunit B	CDS	-2.20067	-4.59691	0.00200602	0.0490169	10.1616	5.27923	23.5609	43.7416	39.0293
glpC	anaerobic glycerol-3-phosphate dehydrogenase subunit C	CDS	-2.19521	-4.57958	0.000485921	0.0288786	8.00918	5.85665	22.5944	34.5563	38.0785
ssuA	aliphatic sulfonate ABC transporter periplasmic binding protein	CDS	-2.17316	-4.5101	5.98039e-05	0.0180698	2.65304	3.25827	11.7971	14.041	14.3077
yjfN	protease activator YjfN	CDS	-2.13246	-4.38464	0.000519342	0.0290438	7.85901	10.6822	29.0595	46.5741	46.5001
gltF	periplasmic protein GltF	CDS	-2.11704	-4.33802	0.000308238	0.0248858	4.60528	4.74306	26.4935	17.6019	16.7527
argI	ornithine carbamoyltransferase ArgI	CDS	-2.0993	-4.28501	0.00201612	0.0490169	13.9159	15.4665	35.5246	79.4309	74.0289
glpA	anaerobic glycerol-3-phosphate dehydrogenase subunit A	CDS	-2.08362	-4.2387	0.00133501	0.0410972	14.0661	9.07368	32.8919	60.6151	53.5634
ycgX	DUF1398 domain-containing protein YcgX	CDS	-2.00488	-4.01355	0.000552431	0.0290438	2.05235	1.15483	6.39842	6.79796	5.97664
purC	phosphoribosylaminoimidazole-succinocarboxamide synthase	CDS	-1.95879	-3.88735	0.00177058	0.0468238	65.9756	109.709	443.724	255.976	324.867
iraM	anti-adaptor protein IraM, inhibitor of sigma(S) proteolysis	CDS	-1.90679	-3.74974	0.000864157	0.0343032	0.800918	0.61866	2.16613	2.67063	3.16943
argH	argininosuccinate lyase	CDS	-1.90652	-3.74903	0.00097919	0.0358116	51.6592	47.5131	126.236	235.46	196.052
mgtA	Mg(2(+)) importing P-type ATPase	CDS	-1.8571	-3.62279	0.00077546	0.0339648	98.3127	69.2074	233.676	350.864	325.772
ldtC	L,D-transpeptidase LdtC	CDS	-1.83388	-3.56494	0.000288229	0.0240961	25.0787	22.0243	67.7833	99.1774	84.9408
yedF	putative sulfurtransferase YedF	CDS	-1.79269	-3.46461	0.000263761	0.0240961	3.35384	4.16564	11.7304	15.4168	12.0438
yeeT	CP4-44 prophage; DUF987 domain-containing protein YeeT	CDS	-1.73946	-3.33911	0.00075562	0.0339648	2.7031	2.80459	7.1649	11.5727	8.91969
cysJ	sulfite reductase, flavoprotein subunit	CDS	-1.72757	-3.3117	0.00174058	0.0468238	92.9065	49.2041	254.937	221.743	229.15
ymgD	PF16456 family protein YmgD	CDS	-1.66945	-3.18094	0.00112528	0.0387723	5.90677	6.8465	14.5964	23.9547	22.4124
yedE	putative selenium transporter YedE	CDS	-1.65714	-3.15391	0.000265863	0.0240961	27.932	29.7369	77.9475	105.692	89.2422
purT	phosphoribosylglycinamide formyltransferase 2	CDS	-1.59945	-3.03029	0.000949339	0.0354279	23.2767	37.9445	92.7438	92.2175	93.453
idlP	iraD leader peptide	CDS	-1.59486	-3.02065	0.00162121	0.044529	0.650746	0.701148	1.76623	1.98274	2.44499
chaA	Na(+)/K(+):H(+) antiporter ChaA	CDS	-1.58805	-3.00642	0.000418797	0.0268227	46.9037	46.3582	113.105	157.243	150.276
cysI	sulfite reductase, hemoprotein subunit	CDS	-1.57919	-2.98802	0.000129524	0.0180698	58.5671	60.8349	173.291	187.955	173.957
dgcZ	diguanylate cyclase DgcZ	CDS	-1.54738	-2.92285	0.00164545	0.0448463	23.9274	15.1365	47.5216	61.6672	62.0303
ydgV	protein YdgV	CDS	-1.51204	-2.85213	0.000444811	0.0268407	3.60413	3.17579	11.1639	8.57838	9.23663
cysH	phosphoadenosine phosphosulfate reductase	CDS	-1.48591	-2.80094	0.000509714	0.0290438	18.321	25.1176	59.9186	59.5631	63.117
nuoN	NADH:quinone oxidoreductase subunit N	CDS	-1.4766	-2.78293	0.00116938	0.0393017	202.882	169.554	420.53	589.035	545.142
ariR	putative two-component system connector protein AriR	CDS	-1.46394	-2.75861	0.000412464	0.0268227	3.10356	3.13454	7.63145	9.71137	8.51219
ymgG	PF13488 family protein YmgG	CDS	-1.45725	-2.74585	0.00178366	0.0468238	5.90677	8.94994	16.8958	22.9836	21.4616
ssuC	aliphatic sulfonate ABC transporter membrane subunit	CDS	-1.45696	-2.74529	0.000892793	0.0348338	2.90333	3.34076	7.36485	10.3183	8.10469
nuoM	NADH:quinone oxidoreductase subunit M	CDS	-1.43389	-2.70173	0.000597302	0.0290438	213.645	205.478	506.975	616.834	574.754
yfbN	uncharacterized protein YfbN	CDS	-1.43041	-2.69523	0.00207768	0.0498592	1.60184	1.0311	3.59911	3.76316	3.21471
tcyP	cystine/sulfocysteine:cation symporter	CDS	-1.41106	-2.65933	0.000632401	0.0300672	78.4899	57.2466	182.755	176.059	182.605
htpX	protease HtpX	CDS	-1.4023	-2.64322	0.00194354	0.04892	166.591	159.408	326.053	499.205	467.31
yfbO	uncharacterized protein YfbO	CDS	-1.34815	-2.54586	0.00182008	0.0469164	1.35155	1.31981	4.03234	2.99434	3.16943
yeaC	DUF1315 domain-containing protein YeaC	CDS	-1.33691	-2.52609	0.00214671	0.0499226	43.0994	33.9026	75.0815	107.756	108.938
uraA	uracil:H(+) symporter UraA	CDS	-1.30687	-2.47404	0.000418751	0.0268227	11.9637	11.0946	27.8931	30.8336	26.8496
ansB	L-asparaginase 2	CDS	-1.30183	-2.46541	0.000593183	0.0290438	61.4204	75.3115	163.027	179.458	163.226
nuoK	NADH:quinone oxidoreductase subunit K	CDS	-1.28903	-2.44364	0.000526047	0.0290438	37.1926	35.5111	79.847	97.1542	89.5138
gltL	glutamate/aspartate ABC transporter ATP binding subunit	CDS	-1.289	-2.44359	0.00140383	0.0420068	33.3883	22.9317	68.2165	70.5288	67.6447
mgtL	leader peptide MgtL	CDS	-1.2831	-2.43361	0.00181911	0.0469164	4.60528	4.57808	8.73118	11.856	12.9947
yeeE	inner membrane protein YeeE	CDS	-1.27571	-2.42118	0.000343256	0.0250508	36.5419	38.5219	89.6779	91.3273	91.6419
sbp	sulfate/thiosulfate ABC transporter periplasmic binding protein Sbp	CDS	-1.26044	-2.39568	0.000952008	0.0354279	33.4383	25.6538	70.1494	66.9275	75.2514
ymgA	putative two-component system connector protein YmgA	CDS	-1.25295	-2.38329	0.00143545	0.0423606	1.95224	2.47464	5.13207	5.82682	4.93526
yccA	modulator of FtsH protease	CDS	-1.22107	-2.33119	0.00123393	0.0396992	343.744	308.134	744.85	787.916	746.718
cysN	sulfate adenylyltransferase subunit 1	CDS	-1.20628	-2.30743	0.000858126	0.0343032	102.868	92.7165	203.483	232.871	240.605
cvpA	colicin V production protein	CDS	-1.20385	-2.30354	0.000532903	0.0290438	45.4521	45.987	109.206	97.9634	108.802
glnQ	L-glutamine ABC transporter ATP binding subunit	CDS	-1.19494	-2.28936	0.00159834	0.044529	64.4739	87.2723	186.921	172.781	161.46
purF	amidophosphoribosyltransferase	CDS	-1.13708	-2.19936	0.000758236	0.0339648	64.9244	70.5272	155.028	140.815	151.046
nuoJ	NADH:quinone oxidoreductase subunit J	CDS	-1.12095	-2.1749	0.00119283	0.0393017	86.8996	74.6104	165.393	191.354	170.153
yqhA	uncharacterized protein YqhA	CDS	-1.11613	-2.16764	0.000850177	0.0343032	16.0684	14.6829	31.6922	33.6661	34.6374
cysA	sulfate/thiosulfate ABC transporter ATP binding subunit	CDS	-1.07829	-2.11153	0.00155656	0.0444035	59.2679	68.0113	119.404	141.017	142.76
ansP	L-asparagine transporter	CDS	-1.05522	-2.07804	0.00112735	0.0387723	19.0719	17.9411	39.8902	39.1692	36.3126
garD	hypothetical protein	CDS	1.01879	2.02622	0.00121239	0.0393017	28.6829	24.5402	12.4303	13.515	13.4474
xylA	xylose isomerase	CDS	1.02688	2.03762	0.00129164	0.0405933	39.8957	32.9539	17.4624	18.0874	18.0658
hprR	DNA-binding transcriptional dual regulator HprR	CDS	1.04934	2.06958	0.00127183	0.0403585	9.01032	7.75387	3.99901	3.88455	4.2561
yiaU	putative LysR-type DNA-binding transcriptional regulator YiaU	CDS	1.06388	2.09055	0.00198228	0.0490169	37.8934	37.1608	20.7616	15.0931	17.9752
csdA	cysteine sulfinate desulfinase	CDS	1.06552	2.09292	0.00204235	0.049374	198.427	149.221	77.181	90.1943	81.7714
modB	molybdate ABC transporter membrane subunit	CDS	1.08728	2.12473	0.00118157	0.0393017	139.36	139.858	72.3822	56.852	67.8711
arsB	arsenite/antimonite:H(+) antiporter	CDS	1.10424	2.14985	0.00161203	0.044529	8.91021	9.44487	4.53222	3.56084	4.70887
hprS	sensor histidine kinase HprS	CDS	1.10943	2.1576	0.000895471	0.0348338	14.867	16.6626	7.39818	6.55517	7.96886
yajO	1-deoxyxylulose-5-phosphate synthase YajO	CDS	1.10968	2.15797	0.000796034	0.0339648	183.711	218.057	92.2773	94.8477	92.1399
dgcM	diguanylate cyclase DgcM	CDS	1.11921	2.17228	0.000786958	0.0339648	192.521	162.295	78.5473	84.8126	81.6355
yihS	sulfoquinovose isomerase	CDS	1.13398	2.19463	0.00210916	0.0498592	21.9752	16.0852	7.49815	9.18534	9.32719
ybdK	carboxylate-amine ligase	CDS	1.16218	2.23795	0.00139842	0.0420068	108.975	98.5731	38.1239	48.8806	52.1145
lyxK	L-xylulose kinase	CDS	1.17931	2.26468	0.000825505	0.0339648	16.4689	13.4043	5.99852	6.67657	7.10858
dgoD	D-galactonate dehydratase	CDS	1.18747	2.27753	0.000909797	0.0350723	7.90906	7.96009	3.86571	3.0348	3.53165
gadX	DNA-binding transcriptional dual regulator GadX	CDS	1.18837	2.27894	0.00155227	0.0444035	85.2477	76.2189	40.2901	28.5676	37.3993
yhhT	putative transporter YhhT	CDS	1.19549	2.29023	0.00130842	0.0405933	57.2156	48.0492	19.3619	25.8565	23.7255
yafD	endonuclease/exonuclease/phosphatase domain-containing protein YafD	CDS	1.19565	2.29047	0.00130915	0.0405933	232.366	186.959	77.9475	95.3333	101.331
chiA	endochitinase	CDS	1.19684	2.29237	0.000593631	0.0290438	124.943	101.171	48.9546	49.7708	49.2168
fimA	type 1 fimbriae major subunit	CDS	1.19811	2.29439	0.0016123	0.044529	1144.06	1383.16	509.974	584.058	558.182
fimI	putative fimbrial protein FimI	CDS	1.20171	2.30013	0.000572454	0.0290438	127.296	105.585	48.1215	52.846	50.892
flhB	flagellar biosynthesis protein FlhB	CDS	1.20479	2.30504	0.00211106	0.0498592	41.6477	60.7524	19.7618	22.5789	24.3141
birA	DNA-binding transcriptional repressor/biotin-[acetyl-CoA-carboxylase] ligase BirA	CDS	1.22946	2.34479	0.00082375	0.0339648	100.365	80.7145	41.8564	34.4349	39.5274
fimH	type 1 fimbriae D-mannose specific adhesin	CDS	1.23584	2.35519	0.000428705	0.0268227	31.6863	27.1385	12.9635	11.8964	12.5872
fucO	L-1,2-propanediol oxidoreductase	CDS	1.29721	2.45754	0.000943571	0.0354279	31.1857	26.7673	11.1306	14.0815	10.1422
yhdJ	DNA adenine methyltransferase	CDS	1.3169	2.4913	0.0017446	0.0468238	20.4735	13.4868	5.99852	7.68817	6.74636
fimG	type 1 fimbriae minor subunit FimG	CDS	1.32925	2.51272	0.000292824	0.0240961	19.8728	19.7559	7.53148	8.7807	7.33497
astD	aldehyde dehydrogenase	CDS	1.33779	2.52764	0.00096042	0.0354279	56.8151	48.5854	17.429	20.2725	24.8574
ycgY	uncharacterized protein YcgY	CDS	1.35017	2.54942	0.000788634	0.0339648	6.70769	5.85665	2.86596	2.22552	2.26388
fimF	type 1 fimbriae minor subunit FimF	CDS	1.36146	2.56944	0.00028262	0.0240961	21.2744	21.1169	7.59813	9.26627	7.8783
yjbR	PF04237 family protein YjbR	CDS	1.36652	2.57848	0.000865798	0.0343032	68.2282	97.7482	29.726	31.8857	34.9543
aaeB	aromatic carboxylic acid efflux pump subunit AaeB	CDS	1.37072	2.58599	0.000622515	0.0299297	77.5388	55.3494	25.4937	25.897	25.6724
phr	deoxyribodipyrimidine photolyase	CDS	1.3767	2.59674	0.00033318	0.0250119	157.981	181.68	58.119	70.0837	68.007
insK	IS150 conserved protein InsB	CDS	1.38219	2.60665	0.00212546	0.0498592	78.0895	45.987	23.061	25.8565	22.4577
pagP	Lipid A palmitoyltransferase	CDS	1.40535	2.64882	0.00146807	0.0430267	12.5644	10.7234	4.73217	3.23712	5.20693
fucI	L-fucose isomerase	CDS	1.4139	2.66457	0.000275863	0.0240961	49.0562	43.0587	15.6961	17.2781	18.8808
bfr	bacterioferritin	CDS	1.42538	2.68586	0.00136704	0.0414864	44.7513	71.5171	19.6285	23.2668	22.0502
yjbQ	UPF0047 protein YjbQ	CDS	1.42907	2.69274	0.00108883	0.038744	168.193	243.463	89.4446	69.3554	70.4972
uspB	putative universal stress (ethanol tolerance) protein B	CDS	1.45206	2.73598	0.000812725	0.0339648	95.2592	85.6638	25.3604	36.5795	37.2635
yhfG	DUF2559 domain-containing protein YhfG	CDS	1.45326	2.73826	0.00212881	0.0498592	25.5793	32.8302	7.49815	12.6248	11.908
yahN	putative amino acid exporter YahN	CDS	1.45957	2.75026	0.00120404	0.0393017	8.50975	12.9919	3.39916	3.96548	4.39193
malS	alpha-amylase	CDS	1.48537	2.79988	0.000136892	0.0180698	115.082	101.914	37.824	40.3831	38.0332
yahM	uncharacterized protein YahM	CDS	1.50102	2.83042	0.000417366	0.0268227	10.7623	10.7234	3.23254	3.6013	4.57304
yggP	putative zinc-binding dehydrogenase YggP	CDS	1.53399	2.89587	0.00136365	0.0414864	19.3221	12.4969	4.36559	6.23146	5.88609
yiaY	L-threonine dehydrogenase	CDS	1.54931	2.92677	0.000393953	0.0268227	38.4441	27.8809	10.0642	11.6536	12.2702
ynjE	molybdopterin synthase sulfurtransferase	CDS	1.55158	2.93138	0.000358906	0.025596	723.329	575.436	203.083	228.177	233.316
ybgA	DUF1722 domain-containing protein YbgA	CDS	1.55376	2.93582	9.68185e-05	0.0180698	121.84	132.971	41.6897	43.1751	45.3229
yahJ	putative deaminase with metallo-dependent hydrolase domain	CDS	1.55671	2.94183	0.000587544	0.0290438	139.71	115.071	34.1249	50.7824	45.0059
cheY	chemotaxis protein CheY	CDS	1.57926	2.98816	0.00116757	0.0393017	191.019	321.414	91.6108	75.0203	90.6005
cadC	DNA-binding transcriptional activator CadC	CDS	1.59817	3.0276	0.00108667	0.038744	12.8147	21.2407	6.39842	4.89615	5.56915
insB5	IS1 protein InsB	CDS	1.6037	3.03922	0.00198244	0.0490169	1.10126	1.36105	0.399901	0.445104	0.362221
scpA	methylmalonyl-CoA mutase	CDS	1.62083	3.07552	0.0016234	0.044529	75.3363	45.1622	15.4295	22.7813	20.556
nikB	Ni(2(+)) ABC transporter membrane subunit NikB	CDS	1.62631	3.08723	0.00193769	0.04892	27.031	18.8897	5.09874	8.09281	9.14608
rdcB	regulator of diguanylate cyclase RdcB	CDS	1.62692	3.08853	0.00127329	0.0403585	337.437	557.371	169.392	128.028	137.146
ryjA	small RNA RyjA	ncRNA	1.63847	3.11336	0.0011014	0.038744	4.35499	3.13454	0.966429	1.41624	1.2225
ydjI	L-glycero-L-galacto-octuluronate-1-phosphate aldolase	CDS	1.69519	3.23821	0.00031998	0.0250119	23.6771	25.9012	5.9652	7.97142	9.05552
copA	Cu(+) exporting P-type ATPase	CDS	1.72655	3.30935	0.000204896	0.0230724	1408.61	1307.76	433.26	365.916	432.039
copA	soluble Cu(+) chaperone	CDS	1.72655	3.30935	0.000204896	0.0230724	1408.61	1307.76	433.26	365.916	432.039
uhpT	hexose-6-phosphate:phosphate antiporter	CDS	1.74152	3.34388	0.00054169	0.0290438	51.9095	45.8633	18.2288	10.9253	14.6699
fepE	polysaccharide co-polymerase family protein FepE	CDS	1.76114	3.38966	0.000330179	0.0250119	50.8082	45.6571	11.2639	13.9196	17.5224
cynX	cyanate transporter	CDS	1.76553	3.39998	0.000213791	0.0234567	69.7299	98.7381	22.9277	24.238	27.1666
rhsB	rhs element protein RhsB	CDS	1.80149	3.48581	0.00022482	0.0240502	49.3566	34.7274	10.5641	12.6652	12.9494
yiaK	2,3-diketo-L-gulonate reductase	CDS	1.83514	3.56807	0.000122294	0.0180698	149.221	110.616	39.7235	33.6256	35.8599
cbpA	curved DNA-binding protein	CDS	1.83992	3.5799	8.44712e-05	0.0180698	710.915	626.166	192.852	186.944	180.431
codB	cytosine transporter	CDS	1.8588	3.62705	0.000587748	0.0290438	656.002	645.221	126.469	208.471	203.206
yiaB	PF05360 family inner membrane protein YiaB	CDS	1.86247	3.63629	0.000279294	0.0240961	13.5155	10.0635	2.66601	3.84408	3.21471
yaiP	putative glucosyltransferase	CDS	1.86885	3.65241	0.00103722	0.0376125	6.30723	8.41377	1.36633	2.14459	2.58082
arpA	regulator of acetyl CoA synthetase	CDS	1.87122	3.65843	0.000579611	0.0290438	975.418	576.715	215.047	225.587	195.735
astE	succinylglutamate desuccinylase	CDS	1.89948	3.73078	0.000231611	0.0240961	71.0314	50.5239	13.5967	18.2493	17.0244
appA	periplasmic phosphoanhydride phosphatase/multiple inositol-polyphosphate phosphatase	CDS	1.93041	3.81164	0.000432522	0.0268227	125.244	223.707	44.789	46.5336	46.0021
cbpM	chaperone modulator CbpM	CDS	1.94698	3.85566	0.000265559	0.0240961	152.675	138.374	28.1597	38.7241	46.3643
appX	small protein AppX	CDS	1.9513	3.86722	0.000397277	0.0268227	11.8135	20.7045	4.09899	4.08687	4.43721
yahI	carbamate kinase-like protein YahI	CDS	1.98134	3.9486	0.000105156	0.0180698	86.6493	92.1391	17.9956	25.5733	24.3594
tauD	taurine dioxygenase	CDS	1.98243	3.95158	7.35943e-05	0.0180698	846.971	803.886	186.421	218.101	222.132
fucP	L-fucose:H(+) symporter	CDS	1.99247	3.97917	0.00014235	0.0180698	17.3699	14.5179	3.53246	3.52037	4.98054
envR	DNA-binding transcriptional repressor EnvR	CDS	2.00649	4.01803	0.00012172	0.0180698	516.592	399.737	97.6093	116.698	127.773
mhpA	3-(3-hydroxyphenyl)propanoate hydroxylase	CDS	2.02024	4.05652	0.000345407	0.0250508	209.74	224.945	37.1242	59.5226	64.1131
fic	putative adenosine monophosphate--protein transferase Fic	CDS	2.03719	4.10444	0.000111587	0.0180698	604.943	513.364	112.872	153.197	142.624
tauA	taurine ABC transporter periplasmic binding protein	CDS	2.0415	4.11673	0.000130855	0.0180698	443.208	529.408	94.8766	131.023	128.498
yaiO	outer membrane protein YaiO	CDS	2.04679	4.13187	0.00158011	0.044529	128.447	113.586	16.196	34.7586	36.9465
prpC	2-methylcitrate synthase	CDS	2.11191	4.32264	0.00119728	0.0393017	123.642	138.91	17.2624	34.3135	39.5726
cynS	cyanase	CDS	2.12735	4.36915	0.000158401	0.0188277	198.578	242.432	37.924	56.0427	57.4573
yiiS	DUF406 domain-containing protein YiiS	CDS	2.12986	4.37676	0.000241224	0.0240961	37.543	63.8044	12.097	12.3011	10.3233
prpR	DNA-binding transcriptional dual regulator PrpR	CDS	2.13686	4.39803	0.00153036	0.044246	50.658	49.1628	6.19847	12.1392	15.7566
mdtF	multidrug efflux pump RND permease MdtF	CDS	2.16072	4.47138	0.00113263	0.0387723	434.248	194.754	58.019	72.7543	80.2319
lacZ	beta-galactosidase	CDS	2.16169	4.47438	0.000429794	0.0268227	14987.8	13606.7	2379.28	3886.33	3320.48
glsA	glutaminase 1	CDS	2.16409	4.48184	8.28197e-05	0.0180698	390.798	287.223	64.984	78.5812	83.3561
ybaT	putative transporter YbaT	CDS	2.17191	4.50619	0.000143579	0.0180698	200.58	145.88	30.3925	40.7068	44.2362
hyaB	hydrogenase 1 large subunit	CDS	2.17427	4.51358	3.84642e-05	0.0164359	741.45	848.554	185.421	167.521	175.451
hyaF	protein HyaF	CDS	2.20648	4.61548	0.000746469	0.0339648	45.8525	89.9944	18.4288	12.382	13.3116
aidB	putative acyl-CoA dehydrogenase AidB	CDS	2.20815	4.62082	0.000445358	0.0268407	62.7719	126.083	19.2619	21.4459	20.6013
arsC	arsenate reductase	CDS	2.21676	4.64849	0.000153027	0.0187087	384.891	269.117	56.0195	79.6332	75.3872
yhdX	putative ABC transporter membrane subunit YhdX	CDS	2.25101	4.76016	4.22518e-05	0.0164359	32.0868	23.9215	5.46532	6.55517	5.61442
yhiM	inner membrane protein YhiM	CDS	2.26124	4.79404	1.79811e-05	0.0151387	28.3825	23.5916	5.16539	5.78636	5.29748
mdtE	multidrug efflux pump membrane fusion protein MdtE	CDS	2.37772	5.19715	0.000956869	0.0354279	245.682	107.936	26.1269	41.1115	34.8185
hyaD	putative hydrogenase 1 maturation protease HyaD	CDS	2.40566	5.29876	0.000821341	0.0339648	49.6068	107.482	18.862	11.8155	13.7644
hyaE	putative HyaA chaperone	CDS	2.41385	5.32896	0.000809504	0.0339648	32.1869	67.2689	10.9306	6.59564	10.4591
dps	DNA protection during starvation protein	CDS	2.4364	5.41289	0.000509478	0.0290438	961.302	2032.54	253.904	268.762	306.982
appC	cytochrome bd-II ubiquinol oxidase subunit I	CDS	2.46148	5.5078	2.12274e-05	0.0151387	330.929	421.307	61.9181	70.367	72.58
appB	cytochrome bd-II ubiquinol oxidase subunit II	CDS	2.4666	5.52741	0.000112261	0.0180698	127.546	209.313	28.5263	27.3537	35.5429
yiaL	DUF386 domain-containing protein YiaL	CDS	2.70159	6.5052	2.79591e-05	0.0151437	4.90562	4.37186	0.599852	0.768817	0.769719
hyaA	hydrogenase 1 small subunit	CDS	2.77631	6.85099	0.00175822	0.0468238	157.931	485.73	64.4175	36.9437	39.5274
yahL	uncharacterized protein YahL	CDS	2.81252	7.02513	0.00110464	0.038744	629.972	633.714	41.5231	95.8593	132.482
cusA	copper/silver export system RND permease	CDS	3.07339	8.41747	2.83127e-05	0.0151437	82.7448	134.373	12.197	14.4861	11.9986
dctR	putative DNA-binding transcriptional regulator DctR	CDS	3.14176	8.82598	9.87051e-05	0.0180698	41.898	43.8836	4.09899	3.39898	7.10858
adiC	arginine:agmatine antiporter	CDS	3.15182	8.88775	0.000131289	0.0180698	35.2904	78.9822	6.19847	6.87889	6.20303
slp	starvation lipoprotein	CDS	3.31232	9.93366	1.51854e-05	0.0151387	610.399	573.951	45.6887	60.8984	72.2631
yhiD	inner membrane protein YhiD	CDS	3.76077	13.5552	3.9451e-05	0.0164359	100.715	93.6651	4.39892	7.7691	9.37247
gadC	L-glutamate:4-aminobutyrate antiporter	CDS	3.96398	15.6055	0.000113761	0.0180698	1688.63	1469.07	52.2871	130.092	121.163
gadB	glutamate decarboxylase B	CDS	4.10682	17.2297	5.23915e-05	0.0180698	1152.22	1097.83	36.8243	80.483	78.6019
hdeD	acid-resistance membrane protein	CDS	4.38789	20.9356	1.24359e-05	0.0151387	743.652	1075.23	31.0923	49.5684	49.6695
hdeA	periplasmic acid stress chaperone HdeA	CDS	4.40356	21.1642	0.000123035	0.0180698	1945.08	4038.32	82.0798	165.7	176.311
gadA	glutamate decarboxylase A	CDS	4.71441	26.2531	7.11633e-06	0.0151387	203.033	324.301	7.5648	11.5727	11.0025
hdeB	periplasmic acid stress chaperone HdeB	CDS	4.75635	27.0273	9.8221e-05	0.0180698	687.538	1678.26	27.2266	49.8517	54.2426
cusF	copper/silver export system periplasmic binding protein	CDS	4.88573	29.5632	0.00028552	0.0240961	44.6512	202.673	4.63219	3.64176	4.2561
cusB	copper/silver export system membrane fusion protein	CDS	5.066	33.4979	0.000278503	0.0240961	52.4101	237.318	3.36584	4.37012	5.2522
cusC	copper/silver export system outer membrane channel	CDS	5.71296	52.4532	0.000512563	0.0290438	52.8105	366.164	2.99926	3.88455	5.11637

## Sheet: WT CNP_Inact vs Drna CNP_Inact
Comparison of CNPase-dependent differentially expressed genes for E. coli WT versus Drna strains
Genes similarly dysregulated by CNPase in E. coli WT and Drna strains:
Gene	Description	log2FC WT CNP/Inact	FC WT CNP/Inact		log2 FC Drna CNP/Inact	FC Drna CNP/Inact
yihS	sulfoquinovose isomerase	1.019	2.02651		1.13398	2.19463
aaeB	aromatic carboxylic acid efflux pump subunit AaeB	1.089	2.12727		1.37072	2.58599
mdtF	multidrug efflux pump RND permease MdtF	1.168	2.247		2.16072	4.47138
xylA	xylose isomerase	1.185	2.27363		1.02688	2.03762
ybaT	putative transporter YbaT	1.195	2.28945		2.17191	4.50619
pagP	Lipid A palmitoyltransferase	1.203	2.30218		1.40535	2.64882
dgoD	D-galactonate dehydratase	1.264	2.40161		1.18747	2.27753
mdtE	multidrug efflux pump membrane fusion protein MdtE	1.353	2.55443		2.37772	5.19715
yaiO	outer membrane protein YaiO	1.368	2.58112		2.04679	4.13187
yggP	putative zinc-binding dehydrogenase YggP	1.398	2.63536		1.53399	2.89587
adiC	arginine:agmatine antiporter	1.421	2.67771		3.15182	8.88775
insK	IS150 conserved protein InsB	1.423	2.68143		1.38219	2.60665
yhdJ	DNA adenine methyltransferase	1.425	2.68515		1.3169	2.4913
fepE	polysaccharide co-polymerase family protein FepE	1.449	2.73019		1.76114	3.38966
uhpT	hexose-6-phosphate:phosphate antiporter	1.56	2.94854		1.74152	3.34388
yiaY	L-threonine dehydrogenase	1.598	3.02723		1.54931	2.92677
rhsB	rhs element protein RhsB	1.618	3.06949		1.80149	3.48581
yhiM	inner membrane protein YhiM	1.702	3.25352		2.26124	4.79404
arpA	regulator of acetyl CoA synthetase	1.71	3.27161		1.87122	3.65843
cadC	DNA-binding transcriptional activator CadC	1.712	3.27615		1.59817	3.0276
fucP	L-fucose:H(+) symporter	1.781	3.43664		1.99247	3.97917
yiaL	DUF386 domain-containing protein YiaL	1.916	3.77375		2.70159	6.5052
gadA	glutamate decarboxylase A	1.968	3.91225		4.71441	26.2531
slp	starvation lipoprotein	1.972	3.92312		3.31232	9.93366
hdeD	acid-resistance membrane protein	2.098	4.28115		4.38789	20.9356
gadC	L-glutamate:4-aminobutyrate antiporter	2.12	4.34694		3.96398	15.6055
yahL	uncharacterized protein YahL	2.148	4.43213		2.81252	7.02513
yiaB	PF05360 family inner membrane protein YiaB	2.225	4.67511		1.86247	3.63629
hdeA	periplasmic acid stress chaperone HdeA	2.257	4.77996		4.40356	21.1642
dctR	putative DNA-binding transcriptional regulator DctR	2.365	5.15153		3.14176	8.82598
yhiD	inner membrane protein YhiD	2.559	5.89299		3.76077	13.5552
hdeB	periplasmic acid stress chaperone HdeB	2.585	6.00016		4.75635	27.0273
gadB	glutamate decarboxylase B	2.896	7.4436		4.10682	17.2297
Genes oppositely dysregulated by CNPase in E. coli WT and Drna strains:
Gene	Description	log2FC WT CNP/Inact	FC WT CNP/Inact		log2 FC Drna CNP/Inact	FC Drna CNP/Inact
ebgA	evolved beta-D-galactosidase subunit alpha	1.042	2.05908		-2.43142	-5.39424
ycgX	DUF1398 domain-containing protein YcgX	1.413	2.6629		-2.00488	-4.01355
iraM	anti-adaptor protein IraM, inhibitor of sigma(S) proteolysis	1.939	3.8344		-1.90679	-3.74974
yfbN	uncharacterized protein YfbN	1.949	3.86107		-1.43041	-2.69523
yfbO	uncharacterized protein YfbO	1.422	2.67957		-1.34815	-2.54586
