# Supplementary material for: Cellular Effects of 2′,3′-Cyclic Nucleotide Monophosphates in Gram-Negative Bacteria
Source: J Bacteriol. 2022 Jan 18;204(1):e00208-21. doi: 10.1128/JB.00208-21 (PMC8765455; doi:10.1128/JB.00208-21)
Supplement: Supplemental file 4 — Data Set S4. Download JB.00208-21-s0005.xlsx, XLSX file, 0.2 MB [file jb.00208-21-s0005.xlsx]

## Sheet: <0.05 padj, >2 FC CNP vs Inact
DATA SET S1 . Comparative analysis of RNA-seq data for S. Typhimurium 14028S Drna strain expressing CNPase (CNP) versus inactive CNPase (CNPinact).
Differential expression analysis was performed with edgeR, which uses the Benjamini-Hochberg adjustment of P values for false discovery rate (padj); log2 fold change values for differential gene expression with padj values <0.05 were considered significant. Genes that were >2-fold up- or down-regulated in the presence of CNPase are listed here. Normalized transcript counts for the biological repl…
Locustag	Gene	Description	FeatureType	logFC Drna CNP/Inact	FC Drna CNP/Inact	p-value	FDR (padj)	SalTy-drna-pKT-Inact1	SalTy-drna-pKT-Inact4	SalTy-drna-pKT-Inact5	SalTy-drna-pKT-CNP2	SalTy-drna-pKT-CNP3	SalTy-drna-pKT-CNP5
STM14_4239		putative ribonucleoprotein related-protein	CDS	-5.6977	-51.9015	4.38167e-08	1.05319e-05	951.635	1778.97	1340.3	17.5395	46.3072	14.59
STM14_4238	rtcB	putative cytoplasmic protein	CDS	-4.77717	-27.4203	2.74991e-11	7.27075e-08	436.75	688.627	541.273	19.8849	26.7306	14.1376
STM14_4237	rtcA	RNA 3'-terminal-phosphate cyclase	CDS	-4.44388	-21.7641	2.30174e-11	7.27075e-08	221.543	342.713	261.628	11.0132	16.9701	9.95289
STM14_3135	hmpA	nitric oxide dioxygenase	CDS	-4.08397	-16.9589	1.85599e-08	6.54298e-06	335.602	960.424	589.025	36.2516	33.8292	41.0557
STM14_4599	ibpB	heat shock chaperone IbpB	CDS	-3.58116	-11.9684	7.1838e-08	1.26626e-05	133.879	238.728	268.855	22.2812	15.2509	16.0038
STM14_4600	ibpA	heat shock protein IbpA	CDS	-3.25089	-9.51952	1.27627e-07	1.64608e-05	116.441	269.593	272.934	25.5954	20.8521	22.7333
STM14_1509		putative molecular chaperone	CDS	-3.16816	-8.989	4.80595e-08	1.10495e-05	349.181	160.464	282.897	29.4704	29.4481	29.2366
STM14_0013	dnaK	molecular chaperone DnaK	CDS	-3.07785	-8.44356	1.62855e-07	1.87574e-05	1785.92	2446.7	3152.44	277.317	271.521	325.788
STM14_0101		hypothetical protein	CDS	-2.78397	-6.88743	0.00155907	0.00864188	0.476437	0.524908	0.619483	0.0509868	0	0.169652
STM14_3456	ygbA	hypothetical protein	CDS	-2.62809	-6.18205	1.73458e-07	1.91093e-05	11.6251	19.4216	20.4945	2.60033	2.27377	3.44958
STM14_2185		putative cytoplasmic protein	CDS	-2.57769	-5.96982	2.00796e-09	2.65453e-06	78.755	136.529	126.116	18.9161	19.0775	19.1706
STM14_2049		hypothetical protein	CDS	-2.53841	-5.80948	6.51746e-06	0.000172322	1.47695	2.3096	2.6328	0.356908	0.277289	0.452404
STM14_0403		hypothetical protein	CDS	-2.50559	-5.6788	5.44689e-06	0.000154856	3.14448	6.56135	4.5945	0.764802	0.942782	0.791707
STM14_4526	rmbA	putative cytoplasmic protein	CDS	-2.42794	-5.38124	3.09155e-05	0.000553163	3.00155	7.4537	4.5945	0.764802	0.887324	1.13101
STM14_4236		putative DNA-damage-inducibile protein	CDS	-2.39664	-5.26577	4.12863e-10	7.2774e-07	61.0792	73.3822	71.7051	13.8684	12.6444	12.6108
STM14_0572	htpG	heat shock protein 90	CDS	-2.38602	-5.22713	5.28674e-06	0.000154856	310.399	388.38	557.483	81.8848	64.3864	94.0435
STM14_3167		PagK-like protein	CDS	-2.38139	-5.21038	5.00054e-05	0.000738627	1.38167	2.93949	3.14904	0.407895	0.443662	0.565505
STM14_5127	soxS	DNA-binding transcriptional regulator SoxS	CDS	-2.38014	-5.20588	1.07182e-05	0.000259455	25.8705	63.6189	59.5219	10.9622	10.2597	7.35157
STM14_0342		putative cytoplasmic protein	CDS	-2.37579	-5.1902	1.08003e-07	1.58373e-05	27.7286	55.2728	41.4021	6.93421	8.42958	8.59568
STM14_0014	dnaJ	chaperone protein DnaJ	CDS	-2.3557	-5.11843	3.06569e-06	0.000112095	142.693	173.377	236.797	38.3421	32.9974	36.6447
STM14_1226		putative outer membrane protein	CDS	-2.35334	-5.11006	1.04593e-06	5.23364e-05	141.168	51.651	87.347	19.426	17.8019	17.5872
STM14_5144	nrfB	cytochrome c-type protein NrfB	CDS	-2.29098	-4.89388	0.000302912	0.0026259	7.09891	23.9883	9.8601	3.72204	2.4956	2.09237
STM14_1534	yeaR	putative cytoplasmic protein	CDS	-2.28717	-4.88097	1.15959e-08	5.10991e-06	19.2957	24.2508	22.8692	4.79276	4.54753	4.24129
STM14_0343		hypothetical protein	CDS	-2.27044	-4.8247	8.85073e-06	0.000221814	7.05127	11.9679	9.75685	2.34539	1.66373	1.92272
STM14_0346		hypothetical protein	CDS	-2.269	-4.81988	4.85256e-05	0.000726922	6.4319	20.5239	11.1507	2.39638	2.60651	2.88408
STM14_0017		putative bacteriophage protein	CDS	-2.23761	-4.71615	0.00439151	0.0189415	0.524081	3.14945	2.06494	0.407895	0.49912	0.282753
STM14_5396		molybdopterin-guanine dinucleotide biosynthesis protein A	CDS	-2.23621	-4.71156	5.05676e-05	0.000744851	5.05023	11.2855	6.91756	1.9375	1.83011	1.13101
STM14_1947	tehA	potassium-tellurite ethidium and proflavin transporter	CDS	-2.2136	-4.6383	1.53046e-08	6.22544e-06	101.1	187.812	156.213	35.1299	31.4445	29.3497
STM14_2976	xapB	xanthosine permease	CDS	-2.20237	-4.60236	3.61114e-05	0.000597779	18.1999	51.2835	24.5212	9.38158	5.54577	5.42885
STM14_3119		hypothetical protein	CDS	-2.1968	-4.58462	3.44043e-08	9.70106e-06	123.016	209.806	183.264	39.6168	42.0924	30.82
STM14_5207	groEL	chaperonin GroEL	CDS	-2.19597	-4.58199	8.94294e-08	1.40391e-05	4736.88	4169.45	5549.12	912.409	884.939	1357.5
STM14_5206	groES	co-chaperonin GroES	CDS	-2.18817	-4.55727	5.21893e-07	3.53817e-05	774.353	520.761	988.023	138.174	146.519	216.306
STM14_2050		putative inner membrane protein	CDS	-2.18129	-4.5356	2.99054e-07	2.51015e-05	11.9109	20.4189	16.7777	2.7023	3.49384	4.63714
STM14_3168		phage tail assembly-like protein	CDS	-2.17103	-4.50344	0.00109034	0.00655944	1.38167	4.93414	2.11657	0.560855	0.277289	1.01791
STM14_1000		hypothetical protein	CDS	-2.16497	-4.48458	0.000744281	0.00498218	1.14345	2.09963	1.23897	0.15296	0.49912	0.339303
STM14_3120	yfhP	DNA-binding transcriptional regulator IscR	CDS	-2.14861	-4.434	4.07527e-08	1.02619e-05	605.17	969.295	955.5	188.345	221.72	160.49
STM14_1956		ribulose-phosphate 3-epimerase	CDS	-2.13316	-4.38677	0.000266065	0.0024133	23.2978	77.1615	25.9666	13.5115	7.76408	7.46467
STM14_4228	yhgI	putative DNA uptake protein	CDS	-2.11755	-4.33957	2.46494e-07	2.36993e-05	247.652	295.208	375.923	68.5773	83.6303	59.4912
STM14_5560	spvD	hydrophilic protein	CDS	-2.08376	-4.2391	0.00121568	0.00711907	5.28845	16.5871	10.7893	2.80428	2.82834	2.03582
STM14_3588		conserved hypothetical protein	CDS	-2.03709	-4.10416	0.00317114	0.0147744	0.476437	0.734871	1.08409	0.254934	0.166373	0.113101
STM14_4559	gatY_2	putative fructose-1,6-bisphosphate aldolase	CDS	-2.03437	-4.09642	6.5754e-05	0.000896152	5.57431	16.3771	10.1182	1.88651	2.93926	2.99718
STM14_2244	sopE2	type III-secreted effector protein	CDS	-2.01883	-4.05254	1.77872e-06	7.46498e-05	10.3387	16.4296	13.2673	2.65132	3.66021	3.56268
STM14_1974	sseJ	secreted effector protein	CDS	-2.00585	-4.01624	0.000193763	0.00190947	9.57638	17.9519	11.8218	3.67105	3.77113	2.31857
STM14_1716	ssaS	type III secretion system apparatus protein	CDS	-1.98256	-3.95194	0.00922616	0.0319502	1.47695	5.98395	3.7169	1.1727	1.49736	0.113101
STM14_0344		hypothetical protein	CDS	-1.97906	-3.94236	0.000124034	0.00137291	3.62092	8.556	5.83346	1.58059	1.99648	0.961359
STM14_0573		hypothetical protein	CDS	-1.97174	-3.92241	1.0663e-06	5.24804e-05	13.7214	13.7001	21.2173	4.58881	3.9375	3.84544
STM14_4887	sbp	sulfate transporter subunit	CDS	-1.97145	-3.92161	7.22862e-09	4.5628e-06	323.12	300.93	332.352	78.1118	65.1074	100.66
STM14_5580		putative cytoplasmic protein	CDS	-1.96533	-3.90503	1.94952e-05	0.000391979	4.00207	7.03377	4.49125	1.32566	1.49736	1.13101
STM14_0043		putative outer membrane/exported protein	CDS	-1.96352	-3.90011	0.000287777	0.00253627	1.90575	4.35674	3.35553	0.713816	0.942782	0.791707
STM14_3261	clpB	protein disaggregation chaperone	CDS	-1.95064	-3.86545	2.87423e-07	2.49163e-05	1570.19	1591.73	2104.54	368.329	484.091	510.029
STM14_1324	yceA	hypothetical protein	CDS	-1.94695	-3.85559	9.02663e-08	1.40391e-05	351.61	359.195	417.893	74.4918	133.043	85.2216
STM14_5208		hypothetical protein	CDS	-1.94585	-3.85265	1.39678e-07	1.75862e-05	70.5603	48.8165	72.0148	16.4687	13.8644	19.3403
STM14_4235		putative cytoplasmic protein	CDS	-1.93436	-3.82208	1.15565e-08	5.10991e-06	79.6126	104.614	96.8974	23.301	21.6285	28.6146
STM14_2245		hypothetical protein	CDS	-1.92675	-3.80198	0.00614449	0.0243082	0.667012	1.78469	0.516235	0.203947	0.166373	0.395854
STM14_1489		hypothetical protein	CDS	-1.92572	-3.79925	0.00116903	0.00692252	1.47695	4.67168	2.78767	0.815789	0.942782	0.565505
STM14_3509	pphB	serine/threonine-specific protein phosphatase 2	CDS	-1.92169	-3.78868	1.24866e-05	0.000292165	35.4469	102.252	72.686	17.9474	20.0202	17.5307
STM14_4227	yhgH	gluconate periplasmic binding protein	CDS	-1.91402	-3.76859	6.7538e-08	1.23152e-05	33.4935	46.7168	53.2239	10.9622	11.3134	13.1197
STM14_4538	mgtC	Mg2+ transport protein	CDS	-1.91221	-3.76384	3.10705e-05	0.000553163	144.36	296.416	219.245	48.0296	73.2597	54.0623
STM14_4845		putative cytoplasmic protein	CDS	-1.8997	-3.73135	1.53706e-05	0.000341512	62.7944	156.213	108.1	32.3256	29.6144	25.6739
STM14_5349	mgtA	magnesium-transporting ATPase MgtA	CDS	-1.89766	-3.72609	5.64529e-06	0.000157117	226.593	554.723	341.903	112.783	105.647	82.9596
STM14_3638	lysA	diaminopimelate decarboxylase	CDS	-1.8953	-3.71999	0.00191908	0.0101279	139.93	163.141	172.939	66.6398	30.3908	30.82
STM14_1946	tehB	tellurite resistance protein TehB	CDS	-1.88774	-3.70056	3.14236e-09	2.76947e-06	201.866	171.96	183.005	41.1974	49.5792	59.7174
STM14_0016		putative transcriptional regulator	CDS	-1.88325	-3.68905	4.34017e-05	0.000685099	7.5277	12.2304	17.7585	4.12993	2.60651	3.39303
STM14_0395	stbB	putative fimbrial chaperone	CDS	-1.87643	-3.67164	7.2291e-05	0.000953304	2.42983	4.98663	4.18151	1.1727	1.10915	0.848258
STM14_1535	yoaG	putative cytoplasmic protein	CDS	-1.87099	-3.65785	2.38366e-05	0.000455047	13.8643	11.3905	14.9708	3.31414	3.43838	4.24129
STM14_1481		hypothetical protein	CDS	-1.87051	-3.65662	7.95855e-05	0.00099964	2.47747	3.35941	2.78767	0.560855	0.942782	0.848258
STM14_0396	stbA	putative fimbrial major subunit	CDS	-1.85587	-3.61969	0.00269244	0.0130514	1.5246	3.35941	1.80682	1.01974	0.332746	0.452404
STM14_3561		putative fimbrial subunit	CDS	-1.83522	-3.56825	0.000143268	0.0015305	5.47902	11.9679	7.43379	2.19243	2.32923	2.43167
STM14_0026		hypothetical protein	CDS	-1.8341	-3.56549	0.00858247	0.0303167	0.524081	2.25711	0.980847	0.254934	0.554577	0.226202
STM14_5537	orf7	putative bacterial regulatory protein, luxR family	CDS	-1.8329	-3.56252	3.277e-07	2.62557e-05	151.507	229.91	182.902	53.9951	58.1197	46.2583
STM14_5595	traJ	conjugative transfer: regulation	CDS	-1.82571	-3.54482	0.000118763	0.00133906	4.95494	10.9706	9.08574	2.65132	1.94102	2.43167
STM14_4539		hypothetical protein	CDS	-1.82192	-3.53552	1.57533e-05	0.000344959	27.1569	53.9081	55.2888	9.63651	15.5282	13.4025
STM14_2268		hypothetical protein	CDS	-1.82161	-3.53474	0.000347841	0.00291744	2.23925	4.09428	2.68442	1.22368	0.554577	0.735157
STM14_1309	csgB	curlin minor subunit	CDS	-1.81726	-3.52411	0.00031369	0.00269285	1.5246	3.93681	3.82014	0.713816	0.942782	0.961359
STM14_1971		putative inner membrane protein	CDS	-1.81526	-3.51923	0.000371143	0.00306179	3.19213	7.61117	4.85261	0.866776	1.99648	1.58341
STM14_3465	hilC	invasion regulatory protein	CDS	-1.8115	-3.51006	9.18941e-07	4.91172e-05	43.9751	66.6108	52.243	14.6332	19.6875	12.0453
STM14_0015		hypothetical protein	CDS	-1.80514	-3.49462	0.000529651	0.00391319	1.95339	2.51956	2.73605	1.01974	0.610035	0.395854
STM14_1645		hypothetical protein	CDS	-1.80242	-3.48806	0.0092547	0.0320071	0.667012	1.94216	1.80682	0.458881	0.720951	0.0565505
STM14_2372	fliY	cystine transporter subunit	CDS	-1.80045	-3.48328	2.66197e-05	0.000492186	1844.76	1011.71	1530.53	265.03	383.712	610.746
STM14_1858		hypothetical protein	CDS	-1.78555	-3.44749	0.0065271	0.0254022	0.476437	0.787362	1.03247	0.356908	0.110915	0.169652
STM14_2018			CDS	-1.78492	-3.446	7.3911e-05	0.000961339	5.09787	7.82113	6.29807	2.19243	2.21831	1.13101
STM14_3655		putative outer membrane protein	CDS	-1.78224	-3.4396	5.40357e-06	0.000154856	5.62196	8.71348	6.03995	2.03947	2.05194	1.80962
STM14_3464		hypothetical protein	CDS	-1.77547	-3.42349	7.34261e-05	0.000958709	4.81201	8.60849	6.29807	1.9375	2.66197	1.13101
STM14_3508		hypothetical protein	CDS	-1.77321	-3.41813	0.00185489	0.00984806	4.81201	23.7783	14.0932	3.51809	5.21303	3.73233
STM14_2636			CDS	-1.77242	-3.41627	1.07452e-05	0.000259455	15.913	33.2792	28.8576	7.44408	9.03961	6.33366
STM14_0348		putative cytoplasmic protein	CDS	-1.76862	-3.40727	0.00336121	0.0154423	1.8581	8.18857	5.42047	1.32566	1.60827	1.58341
STM14_5204	fxsA	FxsA	CDS	-1.75433	-3.3737	2.40352e-07	2.36993e-05	44.8804	65.2986	82.8042	19.6809	17.1919	20.3016
STM14_5561	spvC	hydrophilic protein	CDS	-1.74819	-3.35936	0.0145651	0.0440366	5.81253	19.0542	12.2864	3.21217	4.76937	3.05373
STM14_0399		putative periplasmic protein	CDS	-1.7456	-3.35333	0.000348129	0.00291744	4.28793	11.7579	8.9825	2.44737	2.05194	2.94063
STM14_4620	dgoA	2-oxo-3-deoxygalactonate 6-phosphate aldolase/galactonate dehydratase	CDS	-1.72421	-3.30399	6.28102e-06	0.000169459	26.5852	15.9047	17.9134	7.54605	4.65845	6.05091
STM14_3498	invF	invasion regulatory protein	CDS	-1.71197	-3.27607	1.53435e-05	0.000341512	7.71828	14.2775	10.428	3.1102	4.04842	2.71443
STM14_5118		putative methyl-accepting chemotaxis protein	CDS	-1.69707	-3.24242	0.000152507	0.00159695	14.9601	38.2658	23.2306	7.39309	9.42782	6.72951
STM14_5116		hypothetical protein	CDS	-1.69662	-3.2414	0.00236653	0.0118618	0.714655	2.25711	2.01332	0.611842	0.388204	0.508955
STM14_2243		hypothetical protein	CDS	-1.68237	-3.20956	9.59969e-05	0.00114849	2.33454	2.72952	2.32306	0.560855	0.887324	0.848258
STM14_2307			CDS	-1.68164	-3.20793	0.000709049	0.004838	4.24029	12.7028	9.70523	2.19243	3.21655	2.88408
STM14_3560		hypothetical protein	CDS	-1.67623	-3.19592	0.000290902	0.00255178	2.57276	5.98395	3.61365	1.37664	1.55282	0.848258
STM14_1940	sifB	secreted effector protein	CDS	-1.66642	-3.17427	0.000629527	0.00446838	3.19213	11.233	8.25977	2.19243	2.38468	2.54477
STM14_2824	sseL	deubiquitinase	CDS	-1.66321	-3.1672	0.000300924	0.00261295	3.47799	10.1832	6.60781	1.73355	2.10739	2.54477
STM14_3475	hilA	invasion protein regulator	CDS	-1.65508	-3.1494	0.000506021	0.00377943	12.6256	40.3654	22.9725	8.46381	8.42958	7.18192
STM14_0889		putative cation transporter	CDS	-1.65365	-3.14628	0.0136426	0.0419913	1.66753	9.1334	5.62697	1.1727	1.60827	2.43167
STM14_4519		putative cytoplasmic protein	CDS	-1.6522	-3.14313	0.00323389	0.0150007	3.66856	9.34337	5.21398	1.42763	2.60651	1.75307
STM14_1294		putative outer membrane protein	CDS	-1.64813	-3.13426	7.70371e-05	0.00098399	4.9073	6.24641	5.42047	1.42763	2.66197	1.18756
STM14_4582		hypothetical protein	CDS	-1.64575	-3.1291	0.000109143	0.00126846	4.71673	9.50084	7.74353	1.5296	2.66197	2.82753
STM14_4532	slsA	putative inner membrane protein	CDS	-1.6456	-3.12878	2.21997e-05	0.000430008	23.7742	50.2337	34.6394	12.0329	12.478	10.1791
STM14_0612	allP	allantoin permease	CDS	-1.64556	-3.1287	0.000716819	0.00486677	2.85862	5.93146	3.7169	1.9375	1.22007	0.791707
STM14_3466		hypothetical protein	CDS	-1.64384	-3.12498	7.08788e-06	0.000183729	9.67167	16.7971	13.7835	4.07895	4.9912	3.78889
STM14_4586	emrD	multidrug resistance protein D	CDS	-1.63826	-3.11291	1.70454e-05	0.00035627	40.8783	98.0004	69.7434	20.4967	25.1778	21.3195
STM14_5579		putative cytoplasmic protein	CDS	-1.61491	-3.06292	0.000654199	0.00456386	2.66805	8.08359	6.76268	1.83553	2.44014	1.41376
STM14_4518		hypothetical protein	CDS	-1.61489	-3.06289	0.000960942	0.00595185	2.38218	6.8763	4.388	1.78454	1.16461	1.47031
STM14_5584		putative cytoplasmic protein	CDS	-1.6124	-3.05761	6.18957e-05	0.000852355	10.6722	20.8913	14.6611	3.26316	6.48856	5.3723
STM14_3503		putative cytoplasmic protein	CDS	-1.61198	-3.0567	0.000669896	0.0046306	7.86121	14.0675	11.8734	3.26316	4.04842	3.73233
STM14_4520		hypothetical protein	CDS	-1.61153	-3.05576	0.00207457	0.0106399	1.42931	4.35674	3.76852	0.866776	0.887324	1.35721
STM14_2287	yebG	DNA damage-inducible protein YebG	CDS	-1.6092	-3.05084	8.6588e-06	0.00021908	121.825	265.289	183.212	48.8454	71.7623	66.3338
STM14_5326		putative cytoplasmic protein	CDS	-1.60809	-3.04848	1.68467e-05	0.00035627	11.5774	20.8389	14.9708	4.79276	6.4331	4.29784
STM14_3795		mannonate dehydratase	CDS	-1.60765	-3.04756	5.59125e-08	1.18266e-05	43.7369	52.5433	55.0823	18.9161	14.1417	16.5693
STM14_4537		hypothetical protein	CDS	-1.59432	-3.01952	3.76803e-05	0.000609338	54.4567	75.4818	68.8658	17.6924	30.6127	17.5307
STM14_3289	recN	recombination and repair protein	CDS	-1.59132	-3.01324	1.41351e-06	6.33446e-05	265.518	534.461	372.877	124	138.423	126.786
STM14_5587	ssbB	single-strand binding protein	CDS	-1.58398	-2.99795	1.02823e-05	0.000250565	15.6748	32.0719	27.2056	9.2796	7.70863	7.97362
STM14_3286	grpE	heat shock protein GrpE	CDS	-1.58308	-2.99609	9.35051e-08	1.41273e-05	200.056	261.299	317.691	84.8421	84.9613	90.1981
STM14_1717	ssaT	type III secretion system apparatus protein	CDS	-1.57952	-2.9887	0.00118466	0.00699941	3.62092	11.0756	7.95003	2.29441	2.8838	2.37512
STM14_2015		hypothetical protein	CDS	-1.57326	-2.97576	0.000317583	0.0027206	3.28741	8.34604	4.74937	1.78454	1.71919	1.97927
STM14_5405		putative cytoplasmic protein	CDS	-1.56649	-2.96183	0.00042069	0.00332528	5.52667	14.4875	11.4604	2.34539	4.60299	3.67578
STM14_2264		tail fiber assembly protein	CDS	-1.56405	-2.95683	0.001968	0.0102631	1.71517	4.04179	2.37468	0.509868	1.38644	0.848258
STM14_4210	yrfH	ribosome-associated heat shock protein Hsp15	CDS	-1.56339	-2.95548	7.0727e-07	4.23121e-05	101.481	128.655	162.769	38.0362	48.1928	46.7107
STM14_5538	pefI	plasmid-encoded fimbriae; regulatory	CDS	-1.56086	-2.95029	1.17346e-07	1.5911e-05	164.275	205.554	179.96	58.3799	72.6496	55.3064
STM14_3417	recA	recombinase A	CDS	-1.55287	-2.93401	7.2814e-07	4.23121e-05	1900.08	3132.49	2301.84	734.21	920.82	844.752
STM14_0613	allB	allantoinase	CDS	-1.54753	-2.92316	0.000243787	0.00226563	7.05127	19.5791	13.8867	5.20066	4.71391	3.90199
STM14_5427		hypothetical protein	CDS	-1.54538	-2.91882	0.00424758	0.018441	0.857586	1.41725	0.929224	0.509868	0.166373	0.395854
STM14_0841		putative ABC transporter permease protein	CDS	-1.54282	-2.91364	3.72312e-05	0.00060578	4.38322	7.19124	6.19483	1.88651	2.44014	1.75307
STM14_4428	yiaM	2,3-diketo-L-gulonate TRAP transporter small permease protein YiaM	CDS	-1.53988	-2.90771	0.00343595	0.0156497	1.57224	2.8345	1.03247	0.356908	0.887324	0.622056
STM14_0336		putative cytoplasmic protein	CDS	-1.53508	-2.89804	0.00158207	0.00873277	1.23874	1.99465	2.01332	0.509868	0.776408	0.508955
STM14_3320		putative hexulose 6 phosphate synthase	CDS	-1.53489	-2.89767	0.00126423	0.0073223	2.2869	3.46439	2.94254	0.96875	1.16461	0.848258
STM14_1778			CDS	-1.53432	-2.89652	3.27863e-05	0.000572191	3.85914	5.35406	4.49125	1.58059	1.83011	1.30066
STM14_0610		putative permease	CDS	-1.53263	-2.89312	0.000368029	0.00305172	3.19213	5.77399	5.52372	1.63158	1.99648	1.35721
STM14_2535	pduK	polyhedral body protein	CDS	-1.52435	-2.87657	0.00137333	0.00780039	2.09632	4.5667	3.09741	0.96875	1.10915	1.30066
STM14_5468		hypothetical protein	CDS	-1.52144	-2.87077	0.00010224	0.00120949	7.09891	16.5346	10.3247	3.56908	3.49384	4.75024
STM14_1688	ssaB	secreted effector protein	CDS	-1.52101	-2.86991	0.0142715	0.0434221	1.76282	7.24373	3.25228	2.14145	0.887324	1.18756
STM14_4847		hypothetical protein	CDS	-1.51654	-2.86105	0.00113005	0.00675224	15.0554	58.5798	33.1423	13.8684	12.2007	11.197
STM14_1831		hypothetical protein	CDS	-1.51409	-2.85619	0.0034026	0.0155246	1.61989	0.892344	1.39384	0.356908	0.554577	0.452404
STM14_0039		putative transcriptional regulator	CDS	-1.51293	-2.85389	0.00259114	0.0126753	0.952874	2.51956	1.39384	0.509868	0.49912	0.678606
STM14_927		putative cytoplasmic protein	CDS	-1.5036	-2.8355	4.43396e-05	0.000693692	8.48058	16.2197	12.2348	3.77303	4.60299	4.63714
STM14_2637		putative cytoplasmic protein	CDS	-1.50079	-2.82998	4.25275e-05	0.000677366	11.8156	17.6369	16.2098	3.72204	6.87676	5.54195
STM14_4030	nanA	N-acetylneuraminate lyase	CDS	-1.49841	-2.82531	9.2863e-07	4.91172e-05	7.48006	7.4537	8.25977	2.60033	2.8838	2.71443
STM14_4622	dgoK	2-oxo-3-deoxygalactonate kinase	CDS	-1.49667	-2.82192	1.02322e-08	5.10991e-06	35.304	34.9064	31.6452	12.4918	11.2025	12.3846
STM14_0644	fimW	putative fimbrial protein	CDS	-1.49355	-2.81582	0.000716163	0.00486677	2.85862	7.55868	4.69774	1.27467	2.27377	1.80962
STM14_4857	yiiG	putative cytoplasmic protein	CDS	-1.48987	-2.80863	0.0007783	0.00513814	4.04971	7.76864	5.2656	2.24342	1.71919	2.09237
STM14_4756	yigG	hypothetical protein	CDS	-1.48415	-2.79752	0.000103521	0.00122192	7.9565	12.2829	12.0283	2.80428	4.65845	4.07164
STM14_4457		putative mandelate racemase	CDS	-1.48344	-2.79614	1.38728e-05	0.000320325	15.0554	17.3745	24.9858	8.5148	6.65493	5.31575
STM14_1215	sulA	SOS cell division inhibitor	CDS	-1.47837	-2.78634	3.16119e-06	0.000112919	276.524	524.331	352.486	125.683	164.321	123.902
STM14_0649		hypothetical protein	CDS	-1.47471	-2.77928	0.0160924	0.047119	1.28638	3.25443	2.89092	1.01974	0.776408	0.848258
STM14_1548	yeaM	putative regulatory protein	CDS	-1.47285	-2.77571	1.72372e-06	7.29204e-05	41.45	71.9124	63.9616	20.5477	23.2923	20.0189
STM14_1980		putative ABC-type transport system membrane component	CDS	-1.46957	-2.76939	0.00120434	0.00707905	3.09684	9.81578	6.91756	1.98849	2.38468	2.77098
STM14_5564	spvR	regulation of spv operon, lysR family	CDS	-1.46545	-2.7615	0.000132615	0.00144591	21.6302	43.8823	31.7485	14.5312	12.0343	8.59568
STM14_3926	tdcB	threonine dehydratase	CDS	-1.46071	-2.75243	0.00869081	0.0305972	4.62144	10.1307	7.0208	2.24342	3.27201	2.37512
STM14_0890	dcoC	oxaloacetate decarboxylase subunit gamma	CDS	-1.45498	-2.74153	0.00177465	0.00957588	1.38167	2.46707	1.96169	1.01974	0.610035	0.452404
STM14_1235		putative inner membrane protein	CDS	-1.45408	-2.73982	0.00421267	0.0183196	2.33454	4.40923	2.16819	1.42763	1.10915	0.678606
STM14_5117		hypothetical protein	CDS	-1.4535	-2.73872	0.000827612	0.00535668	6.47954	14.435	9.08574	4.07895	3.05018	3.78889
STM14_3774		hypothetical protein	CDS	-1.44873	-2.72968	0.0152444	0.0454153	0.667012	1.25978	1.08409	0.356908	0.332746	0.395854
STM14_5570		putative cytoplasmic protein	CDS	-1.44862	-2.72948	4.60447e-05	0.000707803	28.5862	40.3654	37.7368	12.0839	13.5317	13.459
STM14_5602	traP	conjugative transfer protein	CDS	-1.44749	-2.72734	0.000737116	0.00496544	4.43086	9.29087	7.43379	3.00822	1.83011	2.88408
STM14_0018		hypothetical protein	CDS	-1.43976	-2.71275	0.0118625	0.0381099	1.28638	2.72952	4.33638	0.713816	0.831866	1.52686
STM14_1702	ssaG	type III secretion system apparatus protein	CDS	-1.43422	-2.70237	0.000804316	0.00525089	1.61989	2.99198	1.7552	0.611842	1.10915	0.622056
STM14_1260		hypothetical protein	CDS	-1.43066	-2.6957	0.00810756	0.0291652	0.762299	1.31227	1.03247	0.509868	0.221831	0.395854
STM14_0406		putative inner membrane protein	CDS	-1.42962	-2.69377	0.0010064	0.00617078	4.66908	8.87095	7.0208	2.90625	3.10563	1.58341
STM14_5188		putative DNA-binding protein	CDS	-1.42936	-2.69327	0.00136613	0.007793	1.76282	4.72417	2.83929	0.713816	1.38644	1.35721
STM14_3463	sprB	transcriptional regulator	CDS	-1.41569	-2.66786	2.0905e-05	0.000411072	29.2056	49.8663	37.5819	15.9589	16.6928	11.0274
STM14_4920	hslV	ATP-dependent protease peptidase subunit	CDS	-1.4103	-2.65792	1.37527e-06	6.21573e-05	138.31	177.681	222.446	66.2829	66.6047	69.6703
STM14_4531		hypothetical protein	CDS	-1.41028	-2.65789	0.00601093	0.0239398	1.57224	3.77934	2.21981	0.815789	0.942782	1.07446
STM14_4652	pstS	phosphate transporter subunit	CDS	-1.40797	-2.65363	4.28883e-06	0.000134996	46.4526	36.9535	46.7709	12.5428	20.0202	16.5128
STM14_5536	srgA	putative thiol-disulfide isomerase or thioredoxin	CDS	-1.40737	-2.65253	3.54929e-06	0.000121088	189.86	287.545	224.872	96.824	98.2157	69.6703
STM14_5572		putative DNA polymerase III epsilon subunit (3'-5' exonuclease)	CDS	-1.40294	-2.6444	8.49965e-05	0.00104283	11.4345	23.5159	14.2997	6.11842	6.65493	5.8247
STM14_3562		hypothetical protein	CDS	-1.40245	-2.64351	1.09607e-06	5.31747e-05	16.3894	20.8389	18.5845	7.08717	6.54401	7.46467
STM14_4211	hslO	Hsp33-like chaperonin	CDS	-1.39852	-2.6363	1.96718e-07	2.08049e-05	399.969	443.127	552.63	165.35	195.599	168.464
STM14_1900	smvA	methyl viologen resistance	CDS	-1.39703	-2.6336	6.0875e-07	3.81574e-05	328.17	306.336	325.486	151.329	120.898	92.2339
STM14_2048		hypothetical protein	CDS	-1.39656	-2.63274	0.000414664	0.0032924	1.61989	2.04714	1.91007	0.96875	0.610035	0.508955
STM14_2556		hypothetical protein	CDS	-1.39053	-2.62175	0.013509	0.0417265	1.00052	1.31227	0.825977	0.713816	0.221831	0.226202
STM14_4449		putative inner membrane lipoprotein	CDS	-1.38666	-2.61473	0.00177286	0.00957588	2.81098	7.13875	2.83929	1.83553	1.49736	1.52686
STM14_2622	yegD	putative chaperone	CDS	-1.38568	-2.61296	3.59785e-06	0.000121322	55.7908	81.4133	67.059	20.3947	32.1655	25.6174
STM14_2014		putative thiol peroxidase	CDS	-1.38353	-2.60906	0.00082497	0.00535269	4.62144	8.87095	6.96918	2.39638	2.93926	2.48822
STM14_5451		putative PTS permease	CDS	-1.38057	-2.60372	0.00311977	0.0146253	3.47799	6.8763	5.57534	1.73355	1.94102	2.43167
STM14_3476	iagB	invasion protein precursor	CDS	-1.37869	-2.60031	0.0010859	0.00654013	6.86069	20.3664	14.9708	5.65954	5.15757	5.3723
STM14_3830		hypothetical protein	CDS	-1.37783	-2.59876	0.00948674	0.0325119	0.762299	1.04982	0.619483	0.305921	0.388204	0.226202
STM14_5186		putative cytoplasmic protein	CDS	-1.37379	-2.5915	0.00338749	0.0155091	0.90523	1.99465	1.49708	0.662829	0.665493	0.339303
STM14_0370			CDS	-1.36397	-2.57392	0.00196451	0.010255	48.7395	161.462	79.397	39.7187	42.4252	30.3111
STM14_2729		putative inner membrane protein	CDS	-1.36354	-2.57316	0.00698877	0.0265302	0.809943	1.99465	1.29059	0.560855	0.554577	0.452404
STM14_3086		hypothetical protein	CDS	-1.36232	-2.57098	0.00176181	0.00953576	0.762299	1.25978	1.08409	0.458881	0.332746	0.395854
STM14_1265		hypothetical protein	CDS	-1.36117	-2.56893	0.0099895	0.0336891	0.714655	0.944835	0.464612	0.254934	0.332746	0.226202
STM14_1847		putative inner membrane protein	CDS	-1.36087	-2.56841	0.00061943	0.00443841	1.90575	2.41458	2.27144	0.815789	0.776408	0.961359
STM14_5616	traQ	conjugative transfer: fimbrial synthesis	CDS	-1.36087	-2.56839	7.63741e-05	0.000980258	12.8162	17.7419	13.3705	4.99671	5.76761	6.33366
STM14_0025		putative cytoplasmic protein	CDS	-1.35816	-2.56358	0.00237932	0.0119021	3.95443	6.8763	4.28475	2.39638	2.21831	1.24411
STM14_1001		putative cytoplasmic protein	CDS	-1.35739	-2.56222	0.000126895	0.00140088	3.66856	5.24908	4.12988	2.09046	1.33099	1.63997
STM14_0245	yadS	hypothetical protein	CDS	-1.35085	-2.55062	2.08352e-06	8.10123e-05	109.58	173.535	154.716	56.6464	65.3847	49.5948
STM14_5606		conjugative transfer protein	CDS	-1.34523	-2.54071	0.000310964	0.00267814	7.38477	17.8994	11.0474	4.58881	4.9912	4.69369
STM14_2051		hypothetical protein	CDS	-1.34421	-2.53891	0.00347587	0.0158043	0.762299	0.944835	0.671106	0.254934	0.332746	0.339303
STM14_2187		hypothetical protein	CDS	-1.33804	-2.52808	0.00145083	0.0081704	2.85862	5.87897	4.23313	1.63158	1.16461	2.31857
STM14_2772		virulence protein	CDS	-1.33422	-2.5214	0.000914185	0.00573453	2.33454	2.25711	2.42631	0.815789	0.942782	1.01791
STM14_1715	ssaR	type III secretion system protein	CDS	-1.33368	-2.52046	0.00111551	0.00668042	7.09891	14.8024	12.3897	4.6398	6.10035	2.82753
STM14_4427		putative chemotaxis protein	CDS	-1.33008	-2.51417	0.00854335	0.0302278	3.0492	11.443	7.07243	3.97697	1.99648	2.54477
STM14_0648			CDS	-1.32357	-2.50284	0.00277797	0.0133302	11.0057	24.7757	14.9192	7.39309	6.26672	6.55986
STM14_0244	yadR	iron-sulfur cluster insertion protein ErpA	CDS	-1.32085	-2.49814	5.36405e-07	3.59052e-05	152.555	159.572	185.019	59.8076	79.1937	60.0001
STM14_1707	ssaK	type III secretion system apparatus protein	CDS	-1.31444	-2.48705	0.000452807	0.00350269	5.6696	11.7055	7.27892	3.00822	3.5493	3.33648
STM14_5571	tlpA	alpha-helical coiled coil protein	CDS	-1.31402	-2.48633	7.06383e-05	0.000933838	94.5727	173.692	121.367	42.574	59.5616	54.5713
STM14_4386	lpfB	long polar fimbrial chaperone precursor	CDS	-1.3133	-2.4851	0.00285765	0.0136138	3.19213	5.98395	3.09741	1.07072	1.55282	2.31857
STM14_1262		conserved hypothetical protein	CDS	-1.3102	-2.47975	0.00356495	0.0161538	2.14397	4.5667	1.96169	1.01974	1.33099	1.13101
STM14_4844		putative cytoplasmic protein	CDS	-1.30992	-2.47928	7.3392e-05	0.000958709	57.5059	135.899	95.7617	37.6793	38.4322	40.4902
STM14_2652	stcD	putative outer membrane lipoprotein	CDS	-1.30832	-2.47653	0.00079463	0.00520694	4.57379	13.0177	8.25977	3.4671	3.66021	3.27993
STM14_0009	yaaH	hypothetical protein	CDS	-1.30725	-2.47469	4.56904e-05	0.000704405	143.074	233.952	224.459	110.794	68.3794	63.789
STM14_3486	spaS	surface presentation of antigens protein SpaS	CDS	-1.30366	-2.46855	0.00382752	0.0170513	4.52615	12.8602	7.79516	2.95724	3.66021	3.56268
STM14_1233	pipB	secreted effector protein	CDS	-1.30329	-2.4679	0.000842922	0.0054226	12.3874	29.2899	24.0049	11.8289	7.98591	6.72951
STM14_4931		putative membrane protein	CDS	-1.30117	-2.46428	0.000994162	0.00610584	3.66856	7.71615	5.98833	2.75329	1.77465	2.48822
STM14_3766		putative lactoylglutathione lyase	CDS	-1.30059	-2.4633	0.00014958	0.0015694	16.3418	33.3317	25.1923	11.8289	10.4261	8.08673
STM14_1704	ssaI	type III secretion system apparatus protein	CDS	-1.30042	-2.46301	0.00166564	0.00910847	2.14397	3.9893	1.91007	1.1727	1.38644	0.678606
STM14_5380	idnD	L-idonate 5-dehydrogenase	CDS	-1.29865	-2.45999	0.00138994	0.00788627	2.38218	4.98663	4.69774	1.68257	1.22007	1.97927
STM14_1490	envF	putative envelope lipoprotein	CDS	-1.29798	-2.45885	1.69072e-05	0.00035627	57.3154	92.1739	69.9499	32.6316	33.5519	23.0161
STM14_5577	samB	SamB	CDS	-1.28836	-2.4425	2.92958e-07	2.49865e-05	138.786	206.919	170.874	72.7582	69.4331	69.2744
STM14_4307	yhhQ	hypothetical protein	CDS	-1.28827	-2.44235	0.00184429	0.00981488	18.1522	57.7924	30.6128	14.4803	15.0845	14.0245
STM14_1227		regulatory protein	CDS	-1.28081	-2.42975	1.3353e-05	0.000311061	187.192	101.307	151.257	53.6891	55.6796	71.6495
STM14_0405		putative response regulator	CDS	-1.27992	-2.42826	0.000289144	0.00254408	8.38529	16.1672	13.7319	5.55756	5.98944	4.18474
STM14_0407		putative outer membrane lipoprotein	CDS	-1.27909	-2.42685	0.000142875	0.0015294	7.9565	14.9074	10.3763	4.38487	4.93574	4.35439
STM14_3487	spaR	needle complex export protein	CDS	-1.27619	-2.42198	0.0064076	0.0250802	5.09787	14.7499	5.83346	3.00822	2.60651	4.97645
STM14_3505		putative ABC-type transporter	CDS	-1.27362	-2.41768	5.88246e-05	0.000820751	37.0668	63.9863	65.7168	17.8964	24.7896	26.296
STM14_3513		putative permease	CDS	-1.26738	-2.40725	0.00414605	0.0181192	3.90678	8.556	6.81431	3.31414	2.21831	2.43167
STM14_0647		integrase	CDS	-1.2672	-2.40694	0.000522631	0.00388156	16.58	19.1591	22.1981	7.64802	8.04137	8.36948
STM14_3118	nifS	cysteine desulfurase	CDS	-1.26689	-2.40643	1.44119e-06	6.40421e-05	1137.87	1402.29	1396.57	601.237	553.413	481.245
STM14_2551	sbmC	DNA gyrase inhibitor	CDS	-1.25962	-2.39433	2.33118e-06	8.86856e-05	41.7835	70.8101	53.069	21.7204	22.6822	24.7691
STM14_1975		putative inner membrane protein	CDS	-1.25951	-2.39414	0.00123128	0.00718276	4.66908	5.19659	5.21398	3.00822	1.66373	1.58341
STM14_5592	finP	putative transglycosylase	CDS	-1.2575	-2.39081	0.000113222	0.00129034	5.81253	9.34337	8.31139	3.67105	2.44014	3.67578
STM14_3502		hypothetical protein	CDS	-1.25711	-2.39017	0.000312789	0.00268948	3.33506	6.40388	4.64612	2.34539	1.88556	1.75307
STM14_2039	pspB	phage shock protein B	CDS	-1.25623	-2.38871	0.00701504	0.0265537	17.7235	72.8048	42.0216	15.9079	21.7949	17.7569
STM14_3019	eutG	putative transport protein	CDS	-1.2559	-2.38817	0.000268428	0.00243056	6.24132	11.8629	6.91756	3.67105	3.16109	3.61923
STM14_0740		hypothetical protein	CDS	-1.2552	-2.387	0.000964993	0.00596828	2.42983	4.51421	3.25228	1.07072	1.4419	1.75307
STM14_4848		putative regulatory protein	CDS	-1.25295	-2.38329	0.00124599	0.00724841	19.6292	61.9392	34.691	15.398	18.1347	15.2121
STM14_1538		hypothetical protein	CDS	-1.25016	-2.37869	0.00199851	0.0103711	3.3827	4.09428	2.47793	1.42763	1.4419	1.30066
STM14_3787		putative xylanase/chitin deacetylase	CDS	-1.24855	-2.37603	6.82752e-05	0.000918202	4.76437	5.24908	4.95586	2.09046	2.38468	1.80962
STM14_3025	eutT	putative cobalamin adenosyltransferase	CDS	-1.24319	-2.36721	0.00194608	0.0102215	3.09684	4.67168	5.05911	1.32566	1.88556	2.20547
STM14_1838	marR	DNA-binding transcriptional repressor MarR	CDS	-1.24251	-2.3661	4.80541e-05	0.000721904	23.6313	28.3975	24.4696	11.9309	10.8697	9.50049
STM14_5581		putative adenine-specific DNA methylase	CDS	-1.2424	-2.36592	0.00358024	0.0161953	7.71828	20.4189	10.428	7.3421	5.10211	3.78889
STM14_1872		putative phage-related secreted protein	CDS	-1.24027	-2.36242	0.00863888	0.0304396	0.952874	1.94216	1.65195	0.509868	0.443662	0.961359
STM14_5598	traL	conjugative transfer: assembly	CDS	-1.23841	-2.35938	7.43423e-05	0.000961339	4.09736	5.45904	6.81431	2.60033	2.38468	1.92272
STM14_3840		hypothetical protein	CDS	-1.23751	-2.35792	0.00727749	0.0271318	0.619368	1.25978	0.72273	0.305921	0.388204	0.395854
STM14_1897		hypothetical protein	CDS	-1.23627	-2.35589	0.0017551	0.0095092	2.04868	2.09963	2.16819	0.611842	1.16461	0.904808
STM14_3496	invE	invasion protein	CDS	-1.23533	-2.35436	0.00430667	0.0186246	6.28897	17.9519	7.27892	4.07895	5.65669	3.61923
STM14_0038		putative transcriptional regulator	CDS	-1.2325	-2.34974	0.0107077	0.0352567	1.57224	3.14945	2.78767	0.560855	0.942782	1.69652
STM14_2653	stcC	putative outer membrane protein	CDS	-1.229	-2.34404	0.000624072	0.00444756	10.8628	25.8255	16.4163	7.95395	7.76408	6.89916
STM14_4295	rpoH	RNA polymerase factor sigma-32	CDS	-1.22307	-2.33442	2.03557e-05	0.000404665	773.591	1366.6	1147.44	508.798	482.205	417.286
STM14_4919	hslU	ATP-dependent protease ATP-binding subunit	CDS	-1.22045	-2.33019	5.0043e-06	0.000150356	431.366	458.56	616.334	207.924	224.826	213.648
STM14_5441		putative inner membrane protein	CDS	-1.21965	-2.3289	0.000599125	0.00433403	15.7701	36.0612	21.4754	11.421	8.65141	11.3667
STM14_5573		putative cytoplasmic protein	CDS	-1.21873	-2.32742	0.00773974	0.0282846	2.23925	5.1441	3.09741	0.815789	2.38468	1.30066
STM14_1228	yccX	putative phosphohydrolase	CDS	-1.21858	-2.32717	1.77127e-05	0.000362091	40.8783	22.676	31.8517	11.625	14.8627	14.5335
STM14_1526		putative response regulator	CDS	-1.21764	-2.32567	5.64042e-05	0.000796054	13.2449	15.6423	16.8293	5.65954	7.32042	6.67296
STM14_5496		hypothetical protein	CDS	-1.21744	-2.32534	0.00130902	0.00752402	3.14448	3.62187	2.58118	1.37664	1.55282	1.07446
STM14_3489	spaP	surface presentation of antigens protein SpaP	CDS	-1.21558	-2.32233	0.00623914	0.0245583	4.85966	15.5898	6.29807	4.02796	3.66021	3.78889
STM14_2038	pspC	DNA-binding transcriptional activator PspC	CDS	-1.21442	-2.32047	0.00311657	0.0146233	27.8716	90.1267	59.4187	21.4655	31.6664	23.2988
STM14_0120	araD	L-ribulose-5-phosphate 4-epimerase	CDS	-1.21021	-2.31372	0.000361112	0.00300245	4.76437	9.1334	5.93671	3.05921	2.99472	2.48822
STM14_1837	marA	DNA-binding transcriptional activator MarA	CDS	-1.2099	-2.31322	9.62925e-07	4.99211e-05	55.3143	48.9739	50.5911	22.4342	22.6822	21.8285
STM14_2531	pduE	propanediol dehydratase small subunit	CDS	-1.20801	-2.31019	0.00678654	0.0260808	1.57224	1.46974	1.39384	0.356908	0.720951	0.848258
STM14_5442		putative cytoplasmic protein	CDS	-1.20635	-2.30753	0.000789585	0.00519319	15.1983	41.7827	30.8709	12.7977	13.7535	11.4798
STM14_1689	ssaC	outer membrane secretin precursor	CDS	-1.20448	-2.30454	0.000780516	0.00513994	8.57586	17.0595	10.8409	4.12993	6.54401	5.1461
STM14_3165		hypothetical protein	CDS	-1.20241	-2.30124	0.00256635	0.0125889	1.0958	1.62722	2.32306	0.611842	0.720951	0.848258
STM14_0533	lon	DNA-binding ATP-dependent protease La	CDS	-1.19592	-2.29091	3.60988e-07	2.84911e-05	1796.64	1608.16	1951.27	772.247	771.972	793.743
STM14_1718	ssaU	secretion system apparatus protein SsaU	CDS	-1.19368	-2.28736	0.00249594	0.0123236	11.1486	31.9144	19.4621	11.421	7.70863	8.14328
STM14_5578	samA	SamA	CDS	-1.19283	-2.286	4.12832e-06	0.00013308	52.2651	73.9596	62.9291	31.7648	23.7359	27.2008
STM14_1970		putative dipicolinate reductase	CDS	-1.17974	-2.26536	0.000434298	0.00339729	10.6245	20.0515	14.1449	6.37335	6.32218	7.06882
STM14_2247		putative cytoplasmic protein	CDS	-1.17899	-2.26418	0.00115698	0.00688976	3.62092	5.51154	3.7169	2.44737	1.66373	1.52686
STM14_5120		cation efflux pump	CDS	-1.17849	-2.26339	0.00103548	0.00631558	11.8156	26.7703	18.791	9.07566	8.76232	7.46467
STM14_3940		putative fructose-1-phosphate kinase	CDS	-1.17827	-2.26305	0.00838283	0.0298508	1.42931	2.78201	2.21981	0.815789	1.4419	0.565505
STM14_2638		putative inner membrane protein	CDS	-1.1779	-2.26247	0.00014004	0.00150944	10.291	13.1752	11.925	5.0477	5.49032	5.08955
STM14_2977		xanthosine phosphorylase	CDS	-1.17632	-2.26	0.00823003	0.0294855	3.23977	10.4457	5.98833	3.56908	3.05018	2.03582
STM14_1777	ompN	outer membrane protein N precursor	CDS	-1.16883	-2.2483	1.11605e-05	0.000268257	16.58	20.7864	18.9975	6.9852	9.20599	8.87843
STM14_5128	soxR	redox-sensing transcriptional activator	CDS	-1.16118	-2.23641	0.000113858	0.0012948	14.1025	25.0381	18.0166	7.80098	9.53873	8.19983
STM14_5535	srgB	putative outer membrane protein	CDS	-1.16087	-2.23592	3.71291e-06	0.000124265	203.343	294.001	223.478	121.043	113.411	87.8795
STM14_3024	eutD	phosphotransacetylase	CDS	-1.16013	-2.23477	0.00195689	0.0102318	3.09684	6.92879	4.07826	2.14145	2.05194	2.09237
STM14_1981		putative inner membrane protein	CDS	-1.15824	-2.23185	0.000733802	0.00495574	8.86173	21.5212	14.1449	7.69901	6.21127	5.99436
STM14_4448		hypothetical protein	CDS	-1.15764	-2.23092	0.00707662	0.0266913	1.66753	2.20461	2.68442	1.12171	0.720951	1.07446
STM14_2037	pspD	peripheral inner membrane phage-shock protein	CDS	-1.15754	-2.23076	0.005792	0.0233911	9.67167	34.014	21.6303	8.66776	11.6461	8.93498
STM14_2808		putative permease	CDS	-1.15313	-2.22396	0.0124136	0.0393545	2.42983	5.30157	3.20066	1.37664	1.99648	1.52686
STM14_2893	yfcE	phosphodiesterase	CDS	-1.15073	-2.22027	2.7367e-06	0.000102636	209.299	197.418	206.856	67.7615	99.8794	108.747
STM14_1706		putative cytoplasmic protein	CDS	-1.14377	-2.20958	0.000798553	0.00522399	5.33609	8.60849	5.83346	2.34539	3.66021	2.94063
STM14_1145		hypothetical protein	CDS	-1.14355	-2.20924	0.000329596	0.00280661	3.95443	5.03912	4.95586	2.75329	2.05194	1.47031
STM14_1699	sscB	secretion system chaparone	CDS	-1.1431	-2.20855	0.000736422	0.00496544	4.28793	7.34871	5.57534	2.24342	3.16109	2.37512
STM14_3979	tnpA_9	transposase	CDS	-1.13594	-2.19761	0.0054045	0.0221715	0.809943	1.62722	1.65195	0.662829	0.665493	0.508955
STM14_4284		death-on-curing protein	CDS	-1.13551	-2.19696	0.00147471	0.00828719	4.62144	10.0257	7.27892	3.00822	2.82834	4.12819
STM14_1599	celG	hypothetical protein	CDS	-1.13535	-2.19673	0.00054949	0.0040301	21.4873	44.2498	33.7102	13.1546	15.3063	16.7955
STM14_5594			ncRNA	-1.13345	-2.19382	0.000581725	0.0042255	4.66908	4.04179	4.54287	1.73355	2.4956	1.80962
STM14_3497	invG	outer membrane secretin precursor	CDS	-1.1288	-2.18677	6.07911e-05	0.00083933	14.0549	22.886	16.8293	7.95395	9.48327	7.12537
STM14_1613		putative inner membrane protein	CDS	-1.12782	-2.18529	0.0119739	0.038328	1.47695	3.25443	1.96169	0.866776	1.33099	0.848258
STM14_0037		putative transcriptional regulator	CDS	-1.12714	-2.18426	0.00896042	0.031317	1.38167	2.04714	1.34221	0.764802	0.443662	0.961359
STM14_1485		isocitrate dehydrogenase, NADP-dependent	CDS	-1.12599	-2.18251	0.00266547	0.0129618	2.09632	1.52223	1.70358	0.96875	0.831866	0.622056
STM14_3314		putative cytoplasmic protein	CDS	-1.12459	-2.1804	0.0076858	0.0281263	1.95339	3.4119	2.32306	1.47862	1.0537	0.961359
STM14_2349		hypothetical protein	CDS	-1.11842	-2.1711	0.00474782	0.0201658	2.2869	2.88699	2.94254	1.58059	1.0537	1.07446
STM14_4273		putative cytoplasmic protein	CDS	-1.11805	-2.17054	0.00265227	0.0129265	3.09684	5.87897	5.05911	3.31414	1.27553	1.80962
STM14_3494	invB	secretion chaperone	CDS	-1.11803	-2.1705	0.00309591	0.0145392	5.09787	10.6031	4.28475	2.85526	2.77289	3.56268
STM14_5300		putative metallo-dependent hydrolase	CDS	-1.11792	-2.17034	0.0172425	0.0493924	4.52615	13.3327	9.03412	5.09868	2.60651	4.63714
STM14_3169		phage tail assembly-like protein	CDS	-1.11711	-2.16912	0.00864029	0.0304396	4.24029	5.87897	3.35553	1.98849	1.22007	2.99718
STM14_2040	pspA	phage shock protein PspA	CDS	-1.1167	-2.16851	0.0107735	0.0354293	61.7939	220.356	123.122	51.8536	73.4815	61.527
STM14_5324		myo-inositol 2-dehydrogenase	CDS	-1.11583	-2.1672	0.000220655	0.00211765	5.57431	9.02842	7.38217	2.80428	3.88204	3.44958
STM14_1675	orf245	putative cytoplasmic protein	CDS	-1.11387	-2.16426	0.00181244	0.00972024	3.57328	6.77132	5.00748	2.75329	2.60651	1.69652
STM14_1003		putative electron transfer protein alpha subunit	CDS	-1.11107	-2.16005	0.000179017	0.0017881	16.8182	33.5416	21.94	10.5033	12.2562	10.688
STM14_3490	spaO	surface presentation of antigens protein SpaO	CDS	-1.10988	-2.15828	0.00280166	0.0134195	5.71724	13.7526	8.93087	4.12993	5.43486	3.56268
STM14_0743	ybeD	hypothetical protein	CDS	-1.1095	-2.1577	5.57868e-05	0.000792117	11.6727	13.9626	16.1582	7.18914	6.10035	6.05091
STM14_1007		putative dehydrogenase	CDS	-1.10758	-2.15483	1.58671e-05	0.00034529	23.9171	39.5256	34.8975	15.7039	15.029	14.8728
STM14_5192		putative acetyltransferase	CDS	-1.1045	-2.15025	5.19069e-07	3.53817e-05	76.4205	76.3741	81.4103	33.8553	36.2139	38.8502
STM14_0341		putative RHS-like protein	CDS	-1.10318	-2.14827	4.47507e-05	0.000696005	21.9637	25.1431	22.9209	11.1151	12.9771	8.48258
STM14_4755	yigF	putative inner membrane protein	CDS	-1.10263	-2.14745	0.00110199	0.00661445	6.86069	14.1725	9.6536	3.92599	5.60123	4.75024
STM14_0358	sinR	transcriptional regulator	CDS	-1.10132	-2.14551	5.41235e-06	0.000154856	24.7747	33.0167	32.0066	13.4095	15.3063	13.1197
STM14_5583		putative inner membrane protein	CDS	-1.10097	-2.14499	6.27078e-05	0.000861295	13.3879	22.2561	15.6936	7.95395	8.15229	7.80397
STM14_5325		putative permease	CDS	-1.10066	-2.14452	0.000157246	0.00163043	12.3874	16.4821	11.3056	6.11842	6.21127	6.39021
STM14_2640		hypothetical protein	CDS	-1.09775	-2.1402	0.00541787	0.022209	1.0958	1.83718	1.85845	0.764802	0.887324	0.565505
STM14_0619	fdrA	membrane protein FdrA	CDS	-1.09481	-2.13584	0.00212088	0.010836	4.47851	9.97326	7.2273	4.28289	3.27201	2.54477
STM14_1292		hypothetical protein	CDS	-1.09223	-2.13203	0.0153327	0.045584	1.33402	1.83718	1.60033	0.764802	0.610035	0.848258
STM14_1002		putative electron transfer protein beta subunit	CDS	-1.09162	-2.13113	0.00155179	0.00861054	5.71724	11.9679	10.3247	3.82401	4.21479	5.08955
STM14_4250			CDS	-1.09099	-2.1302	0.00140354	0.0079549	4.09736	6.66633	6.24645	2.80428	2.32923	2.82753
STM14_3506		putative acetyltransferase	CDS	-1.0887	-2.12683	0.000147284	0.00155456	55.7431	106.976	100.666	33.0395	44.2553	46.5411
STM14_4533		hypothetical protein	CDS	-1.08829	-2.12622	0.00694876	0.0264682	4.28793	7.24373	5.52372	3.00822	2.4956	2.48822
STM14_5585		putative cytoplasmic protein	CDS	-1.08816	-2.12602	0.00151608	0.00843897	11.6727	22.0461	14.4546	6.78125	7.04313	8.82188
STM14_3146		putative periplasmic protein	CDS	-1.08793	-2.12568	0.0139892	0.0428096	0.762299	1.25978	1.23897	0.560855	0.332746	0.622056
STM14_3661		Ail/OmpX-like protein	CDS	-1.08743	-2.12496	0.00875727	0.0306955	5.6696	14.9599	10.2731	5.0477	4.9912	4.46749
STM14_4557		putative DNA-binding protein	CDS	-1.08706	-2.12441	0.000317952	0.0027206	7.14655	13.4901	10.7893	5.45559	4.3257	4.97645
STM14_1487		hypothetical protein	CDS	-1.08663	-2.12377	0.00623962	0.0245583	1.42931	2.67703	2.01332	1.1727	0.887324	0.791707
STM14_2130	narJ	nitrate reductase 1 delta subunit	CDS	-1.08562	-2.12228	0.00856096	0.0302609	4.95494	8.29355	6.60781	2.14145	3.99296	3.22338
STM14_0332		putative Shiga-like toxin A subunit	CDS	-1.0851	-2.12152	0.00493965	0.0207803	2.14397	3.93681	2.11657	1.32566	1.4419	1.07446
STM14_0381		IS3 transposase	CDS	-1.08462	-2.12082	0.000799208	0.00522399	15.103	29.4998	23.0241	13.5115	8.9287	9.38739
STM14_4558		putative phosphotransferase system HPr protein	CDS	-1.08458	-2.12075	0.0112938	0.0365719	1.71517	6.2989	4.23313	2.03947	1.49736	2.20547
STM14_1705	ssaJ	needle complex inner membrane lipoprotein	CDS	-1.08272	-2.11803	0.00148472	0.00832577	6.71776	12.3353	8.46626	3.92599	5.98944	3.05373
STM14_0027		hypothetical protein	CDS	-1.08269	-2.11799	0.0107231	0.0352855	1.33402	1.83718	1.80682	0.713816	0.776408	0.848258
STM14_2017		putative lipoprotein	CDS	-1.0825	-2.11771	0.00391645	0.0173017	2.6204	6.24641	5.11073	2.75329	2.16285	1.63997
STM14_2016		invasin-like protein	CDS	-1.08129	-2.11593	0.00254914	0.0125424	9.43345	26.9278	18.3264	8.71875	7.98591	9.10463
STM14_3328		putative inner membrane protein	CDS	-1.08063	-2.11496	0.0022686	0.0114797	6.81305	12.8602	10.6861	3.41612	4.21479	6.72951
STM14_0385		isopropylmalate isomerase large subunit	CDS	-1.07709	-2.10977	0.00149488	0.00835011	7.9565	13.4901	9.18899	4.43585	5.65669	4.41094
STM14_5588		putative cytoplasmic protein	CDS	-1.07687	-2.10946	0.00063481	0.00449236	10.958	20.9963	18.4296	9.22862	7.54225	7.06882
STM14_2892		putative NTP pyrophosphohydrolase	CDS	-1.07673	-2.10924	1.88505e-06	7.66779e-05	318.546	240.25	296.061	110.998	147.629	146.692
STM14_2978	yfeN	hypothetical protein	CDS	-1.07232	-2.10281	0.000893192	0.00564976	6.09839	11.9679	9.34386	4.38487	4.3257	4.29784
STM14_2340	flhC	transcriptional activator FlhC	CDS	-1.07216	-2.10258	7.15181e-07	4.23121e-05	88.9508	110.598	99.4786	49.3553	49.8011	43.035
STM14_1006		hypothetical protein	CDS	-1.07147	-2.10157	0.000159275	0.0016402	6.67012	6.66633	5.73021	2.90625	3.10563	3.05373
STM14_0331		putative inner membrane protein	CDS	-1.07132	-2.10136	0.00257309	0.0126103	3.33506	6.08893	5.2656	2.65132	2.4956	1.80962
STM14_4651	pstC	phosphate transporter permease subunit	CDS	-1.06897	-2.09793	6.83142e-05	0.000918202	20.5821	18.3718	24.9342	8.97368	12.0343	9.44394
STM14_2186		putative cytoplasmic protein	CDS	-1.06821	-2.09683	0.000162145	0.0016649	15.6748	28.2401	22.9209	10.6053	9.53873	11.706
STM14_2681	yohI	tRNA-dihydrouridine synthase C	CDS	-1.06367	-2.09024	0.000193907	0.00190947	25.9182	38.0034	34.4845	12.4408	18.5783	16.0603
STM14_0402		putative inner membrane protein	CDS	-1.06332	-2.08973	0.000231359	0.00218469	11.3392	19.3166	13.164	6.22039	6.8213	7.91707
STM14_0840		putative glycosyl transferase	CDS	-1.05921	-2.08379	0.000425406	0.00334754	5.47902	5.87897	4.74937	3.05921	2.4956	2.14892
STM14_1486		putative cytoplasmic protein	CDS	-1.05777	-2.08171	0.00394699	0.0173931	9.00466	22.3086	18.5329	7.3421	8.20775	8.36948
STM14_3539	cysD	sulfate adenylyltransferase subunit 2	CDS	-1.0571	-2.08075	0.00919605	0.0319295	870.021	678.811	797.068	307.858	280.505	539.096
STM14_3108		putative cytoplasmic protein	CDS	-1.05645	-2.0798	0.000385781	0.00313848	13.4355	24.3032	18.3264	8.61677	8.76232	9.55704
STM14_2129	narI	nitrate reductase 1 gamma subunit	CDS	-1.05506	-2.0778	0.00294719	0.0139648	9.95753	20.3664	15.5903	7.03618	5.76761	9.27429
STM14_5115		hypothetical protein	CDS	-1.05498	-2.07768	0.000477301	0.0036324	6.14604	7.61117	8.20814	3.77303	3.32746	3.44958
STM14_1698	sseE	secreted effector protein	CDS	-1.05494	-2.07763	0.000200204	0.00195329	4.9073	6.19392	7.0208	2.49835	2.99472	3.22338
STM14_1719		hypothetical protein	CDS	-1.05194	-2.07331	0.00238357	0.0119021	14.6266	26.1404	22.8176	11.625	8.48503	10.5184
STM14_3752	yggN	hypothetical protein	CDS	-1.04988	-2.07036	1.54793e-06	6.76484e-05	134.45	137.054	160.239	56.8503	78.75	72.9502
STM14_5379	idnO	gluconate 5-dehydrogenase	CDS	-1.04957	-2.06991	0.00233122	0.0117293	3.19213	3.93681	2.89092	1.58059	1.60827	1.63997
STM14_1589		nucleotide excision repair endonuclease	CDS	-1.048	-2.06767	1.45592e-05	0.000330426	105.483	174.217	120.231	62.4079	67.9357	63.0538
STM14_5622	traD	conjugative transfer: DNA transport	CDS	-1.04462	-2.06282	0.00149698	0.00835023	184.429	463.179	272.676	169.48	146.797	129.783
STM14_1686	ssrB	transcriptional activator	CDS	-1.04274	-2.06014	0.00614197	0.0243082	6.7654	13.1227	9.34386	2.49835	5.49032	6.22056
STM14_4619	dgoT	D-galactonate transport protein	CDS	-1.04211	-2.05924	0.000484339	0.00366407	10.3863	12.5978	12.2864	7.44408	4.49208	5.1461
STM14_1094	ycaD	MFS family transporter	CDS	-1.04087	-2.05747	0.000250957	0.0023128	56.3148	60.3119	61.5353	19.528	35.9921	31.1028
STM14_3115	hscB	co-chaperone HscB	CDS	-1.03435	-2.04819	2.81724e-06	0.000104913	419.074	458.087	471.581	250.753	219.058	188.653
STM14_5605	traR	conjugative transfer protein	CDS	-1.03211	-2.04501	0.00238236	0.0119021	3.71621	8.03109	5.11073	3.1102	2.32923	2.77098
STM14_5047		putative cytoplasmic protein	CDS	-1.03065	-2.04294	0.000295409	0.00257776	6.0031	7.87362	7.79516	3.92599	3.9375	2.71443
STM14_1261		hypothetical protein	CDS	-1.02953	-2.04136	0.00260517	0.0127321	6.67012	8.50351	8.31139	3.875	4.04842	3.56268
STM14_1138		putative transcriptional regulator	CDS	-1.02888	-2.04044	0.00116069	0.00690408	7.90885	13.3852	11.1507	5.96546	5.65669	4.24129
STM14_2003		putative methyl-accepting chemotaxis protein	CDS	-1.0275	-2.03849	0.00023808	0.00223793	27.2045	42.2551	33.9167	14.9391	18.9665	16.7955
STM14_5615	traF	conjugative transfer: assembly	CDS	-1.0256	-2.03581	3.12266e-05	0.000553163	26.0135	39.3681	31.129	15.551	17.5246	14.3073
STM14_1868		putative S-adenosylmethionine/tRNA-ribosyltransferase-isomerase	CDS	-1.02534	-2.03544	0.000623519	0.00444756	31.8736	33.6466	36.343	12.1349	17.8019	20.132
STM14_5046		putative inner membrane protein	CDS	-1.0247	-2.03453	0.00162068	0.00892726	4.24029	7.9786	5.11073	2.29441	3.16109	3.05373
STM14_3006	yfeZ	putative inner membrane protein	CDS	-1.02261	-2.0316	3.45956e-05	0.000590134	50.7405	86.0849	61.8966	32.7845	30.169	34.8351
STM14_3260		hypothetical protein	CDS	-1.02115	-2.02954	0.000528123	0.00391137	6.24132	6.50886	8.20814	4.07895	2.99472	3.22338
STM14_1885	hdeB	acid-resistance protein	CDS	-1.01692	-2.0236	0.00182188	0.00975866	27.5857	20.0515	28.0832	7.90296	15.5282	14.0245
STM14_1958		cryptic aminoglycoside resistance protein	CDS	-1.0142	-2.01978	0.000109087	0.00126846	17.7711	16.7446	15.4354	6.32237	9.03961	9.38739
STM14_5544	pefB	plasmid-encoded fimbriae;regulation	CDS	-1.01349	-2.01879	0.0130531	0.0408431	2.52512	6.35139	4.18151	3.1102	1.66373	1.63997
STM14_5453		putative glucosamine-fructose-6-phosphate aminotransferase	CDS	-1.01094	-2.01523	0.00609793	0.0241723	9.43345	17.5844	12.751	5.35362	8.31866	6.05091
STM14_4742		putative inner membrane protein	CDS	-1.01022	-2.01422	0.0113343	0.0366803	3.28741	8.87095	5.00748	2.39638	2.71743	3.39303
STM14_3473	prgH	needle complex inner membrane protein	CDS	-1.00867	-2.01206	0.000742656	0.00498218	9.52874	21.6262	14.9708	7.69901	6.87676	8.31293
STM14_3895		hypothetical protein	CDS	-1.00487	-2.00677	0.016426	0.0478309	1.14345	1.36476	1.34221	0.458881	0.610035	0.848258
STM14_3654		hypothetical protein	CDS	-1.00424	-2.00589	0.00740047	0.0274045	3.00155	5.66901	3.66527	2.03947	1.94102	2.14892
STM14_5604	traV	conjugative transfer: assembly	CDS	-1.00284	-2.00394	0.00195209	0.0102318	8.86173	17.007	13.4737	5.0477	5.98944	8.59568
STM14_0183	aceE	pyruvate dehydrogenase subunit E1	CDS	1.00022	2.00031	8.71199e-05	0.00106395	1233.59	1283.45	1211.81	1913.64	2426.17	3119.1
STM14_0110	pdxA_1	4-hydroxythreonine-4-phosphate dehydrogenase	CDS	1.0042	2.00584	6.62979e-07	4.07655e-05	118.966	107.396	100.511	216.745	214.677	224.279
STM14_1668	ynhA	cysteine desufuration protein SufE	CDS	1.00432	2.006	0.000403323	0.00323843	24.2983	13.0702	14.2997	27.023	40.4287	36.362
STM14_1928	srfA	putative virulence protein	CDS	1.0044	2.00611	0.013091	0.0408892	10.0528	18.1093	10.8926	44.1546	16.4709	17.5872
STM14_1752	nth	endonuclease III	CDS	1.00507	2.00704	3.79618e-05	0.000612018	49.74	51.1785	49.7135	110.59	96.0528	95.6835
STM14_4735	hemX	putative uroporphyrinogen III C-methyltransferase	CDS	1.00564	2.00784	1.68617e-06	7.1907e-05	116.727	98.4728	105.002	214.145	198.372	230.443
STM14_4660	atpC	F0F1 ATP synthase subunit epsilon	CDS	1.00733	2.01018	1.77348e-05	0.000362091	228.023	234.004	254.401	522.921	408.224	509.011
STM14_3067	ppx	exopolyphosphatase	CDS	1.01325	2.01845	3.70208e-07	2.87891e-05	113.154	94.116	93.3354	190.283	207.135	209.407
STM14_4804	yihD	putative cytoplasmic protein	CDS	1.01377	2.01918	0.00195814	0.0102318	16.2465	9.50084	16.0549	29.7763	18.9111	35.7965
STM14_4064	cafA	ribonuclease G	CDS	1.01724	2.02404	1.65494e-06	7.1149e-05	98.9083	74.222	76.4545	158.824	172.03	174.402
STM14_0467	sbcC	exonuclease subunit SbcC	CDS	1.01818	2.02536	3.96205e-05	0.000634888	47.072	43.3049	32.2131	77.8569	68.4903	102.017
STM14_1106	aroA	3-phosphoshikimate 1-carboxyvinyltransferase	CDS	1.01906	2.0266	4.94461e-05	0.00073447	243.364	145.4	169.79	353.747	372.454	405.863
STM14_5438	hsdR	type I restriction enzyme EcoKI subunit R	CDS	1.02354	2.0329	0.000169365	0.00172563	40.5448	52.3333	43.1573	95.8043	66.2165	114.515
STM14_4723	wecE	TDP-4-oxo-6-deoxy-D-glucose transaminase	CDS	1.02384	2.03332	4.55412e-06	0.00014166	77.6116	82.778	81.4103	148.627	162.436	180.622
STM14_2839	arnT	4-amino-4-deoxy-L-arabinose transferase	CDS	1.02687	2.0376	0.000243094	0.00226317	32.7789	44.3547	34.6394	47.2138	85.4049	95.1745
STM14_0149	murE	UDP-N-acetylmuramoylalanyl-D-glutamate--2, 6-diaminopimelate ligase	CDS	1.03091	2.04332	4.89655e-06	0.00014796	149.839	103.302	103.402	242.442	249.005	237.173
STM14_2221	yobF	putative cytoplasmic protein	CDS	1.03409	2.04783	0.000368192	0.00305172	771.685	371.005	636.26	1038.04	1346.62	1258.42
STM14_4700	ilvE	branched-chain amino acid aminotransferase	CDS	1.03466	2.04863	0.00922469	0.0319502	841.816	252.376	431.418	1195.9	950.989	978.663
STM14_4886		hypothetical protein	CDS	1.03713	2.05215	0.00143858	0.00811869	11.768	8.66098	11.8734	21.6184	13.9199	30.82
STM14_0151	mraY	phospho-N-acetylmuramoyl-pentapeptide- transferase	CDS	1.03867	2.05433	3.80583e-06	0.000126574	111.867	104.194	84.3012	233.673	190.054	193.346
STM14_0445	yaiY	putative inner membrane protein	CDS	1.03909	2.05493	7.98125e-05	0.00100011	16.2465	11.0231	15.3322	22.8931	34.9938	29.7456
STM14_3907		hypothetical protein	CDS	1.03933	2.05528	1.65447e-05	0.000354203	10.7675	8.13608	9.29224	20.1398	15.4173	22.4506
STM14_4268	yhhX	putative dehydrogenase	CDS	1.03952	2.05554	1.3425e-06	6.11996e-05	52.1698	42.0451	42.8475	80.3043	95.8864	105.636
STM14_1667	sufS	selenocysteine lyase	CDS	1.04335	2.06101	0.000226759	0.00215279	74.4671	46.0869	52.0882	86.3717	129.716	139.849
STM14_1802		proline/glycine betaine transport system	CDS	1.04657	2.06561	0.00577216	0.0233536	85.2346	54.9054	78.7775	75.0016	183.565	193.799
STM14_4255	glgA	glycogen synthase	CDS	1.04773	2.06728	0.00586901	0.0235294	126.303	66.5584	93.4386	117.321	227.654	247.069
STM14_5076	yjbE	putative outer membrane protein	CDS	1.05027	2.07092	0.0050996	0.0212671	8.81408	5.40655	10.9958	10.7582	26.897	14.6466
STM14_5414		putative hyperinvasive locus E	CDS	1.05131	2.0724	4.46865e-05	0.000696005	12.1968	11.6005	12.0283	26.4622	22.0167	25.787
STM14_0597		hypothetical protein	CDS	1.05967	2.08446	0.00682741	0.0261619	0.809943	1.36476	0.8776	1.83553	2.27377	2.26202
STM14_1221	mgsA	methylglyoxal synthase	CDS	1.0598	2.08464	1.18857e-05	0.000281847	48.9301	38.8957	43.054	107.021	69.3776	96.4752
STM14_0005	yaaA	hypothetical protein	CDS	1.06212	2.088	7.30158e-06	0.000188109	131.258	84.1953	98.7558	248.408	205.97	201.772
STM14_2220	cspC	cold shock-like protein CspC	CDS	1.06541	2.09276	0.000441566	0.00343477	737.524	338.041	601.105	1054.1	1276.8	1178.06
STM14_2472		putative phage-encoded DNA-binding protein	CDS	1.06933	2.09846	4.12103e-06	0.00013308	15.246	21.0488	17.8101	33.7023	41.316	38.5109
STM14_4364	yhjU	putative inner membrane protein	CDS	1.06955	2.09878	6.59297e-05	0.000896237	41.9741	46.1394	38.8725	62.102	97.9384	106.541
STM14_1086	ycaJ	recombination factor protein RarA	CDS	1.06983	2.09918	1.22995e-06	5.75573e-05	87.6167	69.1829	68.6593	139.449	161.271	172.649
STM14_5466	fhuF	ferric iron reductase involved in ferric hydroximate transport	CDS	1.07107	2.10099	1.13581e-05	0.000270547	131.401	98.3153	95.7101	182.686	244.846	256.287
STM14_0150	murF	UDP-N-acetylmuramoyl-tripeptide--D-alanyl-D- alanine ligase	CDS	1.07198	2.10232	3.44564e-06	0.000118315	164.704	127.92	114.811	310.153	280.173	266.296
STM14_0301	yafC	putative transcriptional regulator	CDS	1.07779	2.1108	8.20645e-05	0.00101184	14.6266	19.1591	18.378	49.7631	32.2209	28.0491
STM14_4356		endo-1,4-D-glucanase	CDS	1.07866	2.11207	0.000475756	0.0036324	37.7814	25.9305	29.5803	55.3717	65.2738	76.5129
STM14_4258	glgB	glycogen branching enzyme	CDS	1.08278	2.11811	0.00811915	0.029187	246.223	111.386	171.855	193.393	437.062	491.198
STM14_0854	sdhB	succinate dehydrogenase iron-sulfur subunit	CDS	1.08326	2.11881	4.78073e-05	0.000720242	228.69	146.029	149.708	360.018	347.443	403.827
STM14_0519	cyoE	protoheme IX farnesyltransferase	CDS	1.08934	2.12776	1.39324e-05	0.000320325	262.088	263.136	237.107	618.164	417.708	586.203
STM14_4720	rffG	dTDP-glucose 4,6-dehydratase	CDS	1.09042	2.12936	7.79392e-07	4.38991e-05	130.163	105.034	105.002	220.722	246.121	257.644
STM14_1666	sufD	cysteine desulfurase activator complex subunit SufD	CDS	1.0912	2.1305	0.000664737	0.00460096	122.778	68.7105	78.3129	125.988	211.849	237.116
STM14_0302		putative drug efflux protein	CDS	1.09457	2.13549	0.00341267	0.0155571	10.9104	16.7446	12.751	45.4803	20.5748	20.132
STM14_5416		hypothetical protein	CDS	1.09495	2.13606	0.0153605	0.0456072	0.524081	0.577399	1.18734	1.37664	1.88556	1.63997
STM14_4818	glnL	nitrogen regulation protein NR(II)	CDS	1.09495	2.13606	0.000110683	0.00127549	76.6111	78.1588	61.7418	178.352	150.734	133.403
STM14_0184	aceF	dihydrolipoamide acetyltransferase	CDS	1.09546	2.13681	4.43363e-05	0.000693692	545.997	661.962	569.304	1008.16	1172.99	1616.55
STM14_3393	proX	glycine betaine transporter periplasmic subunit	CDS	1.09693	2.13899	1.36049e-05	0.000315537	49.7877	34.9064	41.0407	85.6579	84.2403	99.1331
STM14_0861	cydA	cytochrome d terminal oxidase polypeptide subunit I	CDS	1.09802	2.14061	0.00233853	0.0117549	156.986	135.216	122.554	274.258	157.167	456.476
STM14_1997	ynaF	putative universal stress protein	CDS	1.10142	2.14566	5.43477e-06	0.000154856	31.7783	24.9331	29.5803	67.7615	46.5845	70.8578
STM14_0134	leuA	2-isopropylmalate synthase	CDS	1.10465	2.15046	0.00506488	0.0211769	2531.55	714.767	1451.71	3382.31	3334.73	3386.02
STM14_4363	yhjT	putative inner membrane protein	CDS	1.1084	2.15607	0.00986767	0.0333847	1.81046	1.99465	2.11657	1.78454	4.38116	6.67296
STM14_1917		putative outer membrane lipoprotein	CDS	1.10932	2.15743	5.76196e-07	3.71576e-05	15.0078	12.5453	13.8867	28.6546	33.9956	26.805
STM14_4644	yieE	putative cytoplasmic protein	CDS	1.11244	2.16211	7.26967e-07	4.23121e-05	12.9114	11.233	10.0666	24.2697	23.2368	26.5222
STM14_0523	cyoA	cytochrome o ubiquinol oxidase subunit II	CDS	1.11629	2.16789	6.51663e-06	0.000172322	515.171	468.376	487.843	1114.01	836.525	1239.3
STM14_2951		putative inner membrane protein	CDS	1.11676	2.16859	1.21427e-05	0.000286654	6.52719	5.77399	6.40132	15.449	10.2597	14.8728
STM14_2482		endodeoxyribonuclease	CDS	1.11734	2.16946	9.06107e-05	0.00109645	9.90989	17.8994	16.2614	26.2072	38.5986	30.7635
STM14_2797	ompC	outer membrane porin protein C	CDS	1.11931	2.17243	0.000212125	0.0020432	415.739	506.746	500.542	645.238	1118.19	1328.03
STM14_4247		hypothetical protein	CDS	1.1214	2.17558	0.000145531	0.00154843	5.00259	6.2989	7.07243	17.3355	12.9771	9.61359
STM14_0858	sucD	succinyl-CoA synthetase subunit alpha	CDS	1.12514	2.18122	0.000278047	0.00248404	290.96	191.014	200.867	362.516	445.714	681.321
STM14_3687	gcvP	glycine dehydrogenase	CDS	1.12678	2.18371	0.000206831	0.00199949	482.345	382.028	355.118	700.049	828.372	1134.69
STM14_3452	hypC	hydrogenase isoenzymes formation protein	CDS	1.12729	2.18448	0.00192553	0.0101518	6.47954	5.7215	6.50457	12.5937	8.65141	19.6796
STM14_3392	proW	glycine betaine transporter membrane protein	CDS	1.12899	2.18706	7.75627e-05	0.000988318	26.6328	39.9455	27.7735	91.6743	56.5669	58.0208
STM14_2567	hisC	histidinol-phosphate aminotransferase	CDS	1.13112	2.19029	0.0143023	0.0434909	1384	311.585	599.814	1869.43	1724.96	1433.39
STM14_1100	focA	formate transporter	CDS	1.13176	2.19126	0.00132208	0.00757573	278.477	158.522	146.456	384.084	291.486	603.055
STM14_2118	galU	UTP--glucose-1-phosphate uridylyltransferase subunit GalU	CDS	1.13364	2.19412	3.48191e-05	0.000590169	355.755	211.643	283.31	496.612	720.285	649.766
STM14_0904	modF	putative molybdenum transport ATP-binding protein ModF	CDS	1.13727	2.19964	3.66945e-05	0.000599996	171.136	114.273	124	340.337	244.291	316.004
STM14_4256	glgC	glucose-1-phosphate adenylyltransferase	CDS	1.13845	2.20144	0.00243156	0.0121074	107.675	65.2986	79.4486	104.931	223.384	227.559
STM14_1665	sufC	cysteine desulfurase ATPase component	CDS	1.14155	2.20618	0.000809053	0.0052753	41.5929	21.1538	27.1024	41.8092	73.1488	83.4686
STM14_5222	frdB	fumarate reductase iron-sulfur subunit	CDS	1.15069	2.2202	0.00284434	0.0135748	55.0761	48.2391	47.6485	78.3158	81.6338	175.307
STM14_0691	ybdA	enterobactin exporter EntS	CDS	1.15162	2.22164	1.10661e-06	5.31976e-05	42.0694	38.8432	31.5936	80.6612	90.0634	79.2838
STM14_1803		putative ABC transporter permease component	CDS	1.15897	2.23298	0.00197599	0.0102946	36.2568	22.6235	29.2706	36.7615	87.3459	72.8936
STM14_0522	cyoB	cytochrome o ubiquinol oxidase subunit I	CDS	1.15913	2.23323	5.53081e-06	0.000155569	793.363	775.289	720.613	1813.55	1345.96	1952.97
STM14_4261		hypothetical protein	CDS	1.15935	2.23357	0.000863604	0.00550209	10.0528	5.40655	6.71106	22.3832	10.9252	16.2866
STM14_4018		hypothetical protein	CDS	1.16089	2.23596	0.0115203	0.0372141	21.392	6.40388	9.70523	34.2122	26.1761	23.6381
STM14_0857	sucC	succinyl-CoA synthetase subunit beta	CDS	1.16245	2.23838	0.000391069	0.00316144	310.732	196.106	212.431	393.771	484.701	731.651
STM14_4699	ilvM	acetolactate synthase 2 regulatory subunit	CDS	1.16553	2.24315	0.00982464	0.0332919	127.685	36.3761	70.9824	214.553	149.015	163.883
STM14_1577	gdhA	glutamate dehydrogenase	CDS	1.16584	2.24363	2.12485e-05	0.00041462	167.563	93.4337	125.239	301.944	266.253	298.474
STM14_0111	surA	peptidyl-prolyl cis-trans isomerase SurA	CDS	1.16626	2.24429	6.13111e-07	3.81574e-05	242.506	186.92	197.667	475.35	443.385	488.71
STM14_4230	gntT	high-affinity gluconate permease	CDS	1.16631	2.24437	0.000240876	0.00224899	52.0746	51.1785	54.4628	144.548	73.537	135.891
STM14_2568	hisB	imidazole glycerol-phosphate dehydratase/histidinol phosphatase	CDS	1.16733	2.24595	0.0161528	0.0472435	904.563	187.287	384.441	1216.19	1134.83	964.865
STM14_1345	flgB	flagellar basal body rod protein FlgB	CDS	1.16819	2.24729	0.00770779	0.0281873	2.81098	6.19392	5.05911	17.6414	6.98768	6.84261
STM14_1804		putative ABC transporter periplasmic component	CDS	1.17378	2.25601	0.000556477	0.00406443	45.2139	35.6938	44.6027	53.7401	126.61	102.922
STM14_1659	ydiJ	putative oxidase	CDS	1.17703	2.26111	4.77328e-06	0.000145902	328.408	211.171	226.885	567.279	572.324	593.554
STM14_4254	glgP	glycogen phosphorylase	CDS	1.17753	2.26189	0.00398572	0.0175083	171.517	82.3056	120.231	159.895	332.58	353.78
STM14_0856	sucB	dihydrolipoamide acetyltransferase	CDS	1.17932	2.26471	0.000424143	0.00334754	442.086	302.452	302.772	565.801	705.811	1100.36
STM14_0521	cyoC	cytochrome o ubiquinol oxidase subunit III	CDS	1.17946	2.26491	4.53599e-06	0.00014166	169.659	181.408	145.372	413.044	283.278	428.087
STM14_1347	flgD	flagellar basal body rod modification protein	CDS	1.18101	2.26735	0.0156154	0.0461737	8.57586	21.2588	9.6536	50.7829	18.0238	20.5278
STM14_4399	cspA	major cold shock protein	CDS	1.18153	2.26817	0.000644361	0.00453109	3028.14	1448.9	2219.55	6604.78	4751.01	3833.28
STM14_4257	glgX	glycogen debranching enzyme	CDS	1.18526	2.27404	0.00506596	0.0211769	148.887	68.868	98.2912	131.138	292.207	295.59
STM14_0635	fimA	fimbrin	CDS	1.18571	2.27476	0.00390233	0.0172675	106.245	299.46	146.301	474.789	318.66	462.131
STM14_2820	glpB	anaerobic glycerol-3-phosphate dehydrogenase subunit B	CDS	1.18851	2.27917	0.00368858	0.0165439	5.52667	9.50084	7.69191	25.8503	10.2042	15.6079
STM14_2572	hisI	bifunctional phosphoribosyl-AMP cyclohydrolase/phosphoribosyl-ATP pyrophosphatase protein	CDS	1.18861	2.27934	0.0109247	0.0357487	425.029	98.3153	196.995	530.059	584.968	527.107
STM14_2481		hypothetical protein	CDS	1.18986	2.28131	5.97039e-06	0.000164435	21.7255	28.0301	24.6244	44.7154	71.5405	53.4402
STM14_3786		hypothetical protein	CDS	1.19064	2.28254	0.00914843	0.0318479	0.714655	0.944835	0.516235	2.54934	1.27553	1.13101
STM14_4734	hemY	putative protoheme IX biogenesis protein	CDS	1.19158	2.28403	1.9552e-06	7.84883e-05	78.088	57.8449	56.6827	139.194	134.873	165.976
STM14_2884	yfcC	hypothetical protein	CDS	1.19291	2.28613	0.00374522	0.016727	16.58	21.6787	15.6936	54.25	26.0097	43.035
STM14_0425		putative transcriptional regulator	CDS	1.19444	2.28856	5.19229e-06	0.000154176	67.5111	45.9295	57.7151	114.822	124.004	152.969
STM14_4809	polA	DNA polymerase I	CDS	1.20104	2.29905	6.51704e-06	0.000172322	170.088	111.543	125.652	336.309	262.981	337.154
STM14_1505	pliC	lysozyme inhibitor	CDS	1.20558	2.30629	0.000432066	0.00338986	76.9922	54.0655	85.5402	96.773	193.326	209.576
STM14_0520	cyoD	cytochrome o ubiquinol oxidase subunit IV	CDS	1.21906	2.32794	2.00323e-06	7.90528e-05	111.82	102.2	91.735	261.308	181.846	268.672
STM14_1318	mdoH	glucosyltransferase MdoH	CDS	1.2198	2.32914	3.60202e-06	0.000121322	303.157	209.596	232.306	540.664	557.739	637.042
STM14_1239		putative cytoplasmic protein	CDS	1.21991	2.32931	0.0115677	0.0373215	0.619368	0.787362	0.671106	2.09046	0.887324	1.86617
STM14_2570	hisA	1-(5-phosphoribosyl)-5-[(5- phosphoribosylamino)methylideneamino] imidazole-4-carboxamide isomerase	CDS	1.22058	2.3304	0.0141257	0.0431273	357.232	71.8599	148.882	474.942	458.025	414.233
STM14_0558	ybaJ	hypothetical protein	CDS	1.22178	2.33235	3.10495e-06	0.000112459	80.3749	52.1759	73.8733	138.684	174.026	168.86
STM14_4885	pfkA	6-phosphofructokinase	CDS	1.22344	2.33503	0.000141434	0.00151735	244.984	158.417	194.156	471.934	347.554	575.911
STM14_4698	ilvG	acetolactate synthase 2 catalytic subunit	CDS	1.22414	2.33615	0.00321287	0.0149322	823.902	380.401	579.836	1976.15	1067.67	1124.28
STM14_4852	fdoG	formate dehydrogenase alpha subunit	CDS	1.22632	2.33969	1.79969e-05	0.000364627	774.877	548.844	558.928	1400.25	1394.26	1610.39
STM14_5165	yjdB	putative cell division protein	CDS	1.22682	2.34051	2.82835e-07	2.49163e-05	89.189	101.097	86.9857	182.227	229.595	237.173
STM14_0303	yafD	hypothetical protein	CDS	1.22826	2.34284	3.99122e-06	0.000131091	65.2242	47.8716	59.4703	164.382	102.541	137.418
STM14_2571	hisF	imidazole glycerol phosphate synthase subunit HisF	CDS	1.22974	2.34525	0.0124918	0.0395786	439.751	89.9168	213.515	593.283	619.518	530.387
STM14_3347	iroE	putative hydrolase	CDS	1.23065	2.34673	0.000158898	0.0016402	9.76696	11.548	9.39549	14.9901	27.7843	29.3497
STM14_963	glnP	glutamine ABC transporter permease protein	CDS	1.23397	2.35213	0.000632865	0.00448605	69.2739	97.9479	72.5311	216.439	143.58	203.865
STM14_1768	ydgA	putative periplasmic protein	CDS	1.23475	2.35341	5.05194e-06	0.00015093	228.594	153.956	185.896	386.99	453.145	497.758
STM14_2222		hypothetical protein	CDS	1.23815	2.35896	3.13237e-06	0.00011268	118.537	91.1241	94.1097	181.411	290.654	244.638
STM14_2818	glpT	sn-glycerol-3-phosphate transporter	CDS	1.23879	2.36001	5.58736e-05	0.000792117	68.3211	63.6189	51.0041	192.73	129.771	109.256
STM14_1572		hypothetical protein	CDS	1.24192	2.36513	0.000178523	0.0017881	3.28741	2.04714	2.11657	5.65954	5.76761	6.27711
STM14_4721	rffH	glucose-1-phosphate thymidyl transferase	CDS	1.24321	2.36724	2.15314e-06	8.2506e-05	13.769	11.4955	9.03412	25.4424	27.4516	28.3884
STM14_2569	hisH	imidazole glycerol phosphate synthase subunit HisH	CDS	1.25226	2.38215	0.0109982	0.0358781	493.446	106.189	216.974	706.474	675.586	563.469
STM14_5164	basR	DNA-binding transcriptional regulator BasR	CDS	1.25237	2.38232	4.10616e-07	3.05822e-05	52.0746	44.1973	45.7385	93.6628	109.196	135.552
STM14_4701	ilvD	dihydroxy-acid dehydratase	CDS	1.25384	2.38475	0.00959541	0.0327358	1250.17	303.239	542.563	1911.45	1568.34	1518.78
STM14_2655	stcA	putative fimbrial-like protein	CDS	1.26224	2.39867	0.00374388	0.016727	1.61989	1.1548	1.29059	4.33388	1.71919	3.73233
STM14_3390	nrdF	ribonucleotide-diphosphate reductase subunit beta	CDS	1.26411	2.40179	0.00010565	0.00124427	31.6831	18.5817	25.6053	48.6924	78.14	55.5326
STM14_2721	fruA	fructose-specific PTS system IIBC component	CDS	1.26956	2.41089	0.000282533	0.00250677	62.5562	60.4169	57.4054	113.293	95.3319	226.315
STM14_0557	hha	hemolysin expression-modulating protein	CDS	1.26978	2.41124	3.8159e-07	2.92442e-05	58.84	41.2053	55.0823	108.398	136.26	129.501
STM14_4577	ilvB	acetolactate synthase catalytic subunit	CDS	1.27075	2.41286	0.00781065	0.0284207	916.712	262.087	496.773	1658.09	1171.82	1213.18
STM14_3450	hypA_1	hydrogenase nickel incorporation protein	CDS	1.27613	2.42189	0.00552568	0.0225756	4.57379	2.8345	2.06494	10.5543	4.15933	8.31293
STM14_3891	yqjH	putative transporter	CDS	1.27941	2.42739	3.12436e-07	2.5815e-05	39.2584	33.8566	34.4845	86.5756	77.8072	96.8711
STM14_1636		hypothetical protein	CDS	1.28138	2.43071	0.000479204	0.00363562	8.43293	4.46172	4.85261	11.523	12.2562	19.5099
STM14_1085	lolA	outer-membrane lipoprotein carrier protein	CDS	1.28702	2.44023	3.24235e-06	0.000113547	90.8089	54.6954	65.9749	150.666	163.489	202.055
STM14_0211	yadI	putative PTS enzyme	CDS	1.28747	2.44099	0.000439139	0.00342928	6.95598	7.24373	6.19483	21.4655	9.3169	19.001
STM14_4820	glnA	glutamine synthetase	CDS	1.28959	2.44459	6.95919e-06	0.000181282	995.944	1110.97	888.235	2448.13	2449.29	2424.49
STM14_4575		putative regulatory protein	CDS	1.2924	2.44935	0.00583001	0.0234442	118.633	41.4677	64.4778	259.829	153.285	137.135
STM14_5000	thiH	thiamine biosynthesis protein ThiH	CDS	1.29438	2.45272	1.71404e-05	0.000356583	292.437	288.647	303.34	538.37	745.241	885.694
STM14_0228	fhuA	ferrichrome outer membrane transporter	CDS	1.29756	2.45812	2.11622e-05	0.000414465	546.044	291.691	346.239	853.112	1040.94	1016.44
STM14_5037	pepE	peptidase E	CDS	1.30414	2.46936	0.000343123	0.00289384	22.5355	18.2668	22.353	63.6826	30.8345	61.4704
STM14_4850	fdoI	formate dehydrogenase-O subunit gamma	CDS	1.30632	2.47309	1.66833e-05	0.000355732	68.3211	53.3307	52.1398	120.788	135.982	173.158
STM14_2834		hypothetical protein	CDS	1.30951	2.47858	0.000278482	0.00248404	3.8115	1.62722	2.11657	5.8125	6.87676	6.16401
STM14_1811		putative dimethyl sulphoxide reductase chain A1	CDS	1.31106	2.48124	0.000478973	0.00363562	35.1134	33.0692	24.4179	81.0181	47.25	101.565
STM14_5003	thiF	thiamine biosynthesis protein ThiF	CDS	1.31211	2.48304	1.27145e-06	5.84645e-05	182.904	159.572	173.094	351.758	456.473	472.027
STM14_4675	yieM	hypothetical protein	CDS	1.31768	2.49264	3.21084e-07	2.61214e-05	49.8353	42.0451	39.6985	104.676	90.7843	132.611
STM14_3813	hybA	hydrogenase 2 protein HybA	CDS	1.31802	2.49324	0.00246576	0.0122276	16.58	20.2615	15.0225	46.551	24.1796	58.5863
STM14_0855	kgd	alpha-ketoglutarate decarboxylase	CDS	1.32033	2.49724	0.000117406	0.00132659	1012.33	726.998	709.927	1611.49	1867.82	2637.18
STM14_5202	aspA	aspartate ammonia-lyase	CDS	1.32357	2.50286	0.000405416	0.00323843	186.477	161.724	165.453	529.294	244.901	511.443
STM14_4696		hypothetical protein	CDS	1.3273	2.50932	0.00576579	0.0233457	0.90523	1.46974	0.619483	4.12993	1.99648	1.35721
STM14_5001	thiG	thiazole synthase	CDS	1.33205	2.5176	3.34583e-06	0.000115639	147.648	133.799	153.735	278.643	384.433	432.612
STM14_4229		hypothetical protein	CDS	1.33464	2.52213	0.000774084	0.0051231	6.28897	6.2989	7.38217	20.3437	8.81778	21.2064
STM14_5004	thiE	thiamine-phosphate pyrophosphorylase	CDS	1.34684	2.54355	8.95374e-07	4.88117e-05	153.079	124.351	141.862	285.577	362.139	418.87
STM14_0688	fepC	iron-enterobactin transporter ATP-binding protein	CDS	1.34931	2.54791	3.1297e-08	9.70106e-06	37.2097	41.1528	32.1615	101.872	93.3354	86.4092
STM14_1766	malX		CDS	1.35329	2.55494	2.05651e-05	0.000407297	6.57483	7.55868	4.18151	16.8766	15.75	14.1942
STM14_2847	menD	2-succinyl-6-hydroxy-2, 4-cyclohexadiene-1-carboxylic acid synthase/2-oxoglutarate decarboxylase	CDS	1.3636	2.57326	6.84137e-05	0.000918202	72.3708	57.7399	51.3138	167.339	118.125	181.471
STM14_4576	ilvN	acetolactate synthase 1 regulatory subunit	CDS	1.36686	2.57909	0.0079009	0.0286557	117.203	29.3949	57.4054	215.419	156.169	154.835
STM14_4819		hypothetical protein	CDS	1.37354	2.59106	1.57867e-05	0.000344959	43.4034	43.8298	34.8975	114.924	102.708	98.8503
STM14_3269		putative cytoplasmic protein	CDS	1.38083	2.60419	1.9083e-05	0.000385156	64.4143	30.3922	39.5436	133.84	105.425	110.782
STM14_2471		hypothetical protein	CDS	1.3821	2.60647	1.5687e-06	6.79941e-05	16.1036	24.6707	24.2114	54.7599	66.2165	48.3507
STM14_2344	yecG	universal stress protein UspC	CDS	1.38978	2.62038	9.39452e-06	0.000232141	27.2522	13.2277	18.6877	45.7862	50.0783	59.3781
STM14_0002	thrA	bifunctional aspartokinase I/homeserine dehydrogenase I	CDS	1.39249	2.62531	0.000261249	0.00238187	3308.52	1196	1928.86	6310.59	5548.71	5030.45
STM14_2871		hypothetical protein	CDS	1.39394	2.62796	1.01022e-05	0.000247317	49.4065	28.2401	35.6202	113.905	77.9181	105.976
STM14_2090	trpA	tryptophan synthase subunit alpha	CDS	1.39526	2.63037	0.000656699	0.00456924	163.418	122.986	136.028	289.962	302.799	518.512
STM14_2290	edd	phosphogluconate dehydratase	CDS	1.41771	2.67161	0.000390843	0.00316144	70.5603	52.6483	61.019	235.304	100.268	156.645
STM14_5002		sulfur carrier protein ThiS	CDS	1.42151	2.67866	7.86228e-07	4.38991e-05	37.4003	34.0665	33.4521	71.0247	101.543	108.577
STM14_4464	pmgI	phosphoglyceromutase	CDS	1.42322	2.68184	0.000106319	0.0012478	195.339	120.414	144.288	433.898	269.746	530.218
STM14_1898	nmpC	putative outer membrane porin precursor	CDS	1.42551	2.68609	0.00384305	0.0170965	217.255	591.362	322.854	1423.35	527.403	1088.37
STM14_3391	proV	glycine betaine transporter ATP-binding subunit	CDS	1.42863	2.69192	0.000202976	0.00197305	30.7778	47.2417	35.7235	155.612	79.5264	70.9144
STM14_2420	cspB	putative cold-shock protein	CDS	1.43011	2.69467	0.0038988	0.0172675	584.826	224.503	350.421	1727.84	813.177	584.224
STM14_2712		putative regulatory protein	CDS	1.43337	2.70077	2.06241e-06	8.07853e-05	12.2921	20.6289	13.577	39.1579	41.4824	44.9011
STM14_1881		putative glycosyl hydrolase	CDS	1.43834	2.71009	0.00875936	0.0306955	63.4138	34.9589	54.1531	60.3174	159.885	193.403
STM14_4370	dppF	dipeptide transporter ATP-binding subunit	CDS	1.44146	2.71595	5.54141e-07	3.61765e-05	83.1859	63.7763	51.2622	183.043	173.527	181.923
STM14_4702	ilvA	threonine dehydratase	CDS	1.4467	2.72583	0.00929024	0.0320671	428.984	80.6784	172.836	678.278	618.797	563.583
STM14_2419		putative cold-shock protein	CDS	1.44728	2.72694	0.00416096	0.0181568	215.445	91.7539	144.701	693.829	311.173	227.39
STM14_4851	fdoH	formate dehydrogenase-O beta subunit	CDS	1.45371	2.73911	1.84298e-06	7.59646e-05	105.626	79.9435	78.7775	215.572	228.209	280.434
STM14_1089	dmsA	anaerobic dimethyl sulfoxide reductase subunit A	CDS	1.46647	2.76344	0.00234295	0.0117659	13.912	15.4323	12.9059	47.2648	20.4084	49.0859
STM14_1767		hypothetical protein	CDS	1.46704	2.76455	1.96432e-06	7.84883e-05	3.09684	3.09696	2.83929	8.20888	8.04137	8.76533
STM14_2089	trpB	tryptophan synthase subunit beta	CDS	1.46781	2.76601	0.000551224	0.00403722	242.411	177.052	205.358	452.049	497.068	779.266
STM14_3815		hypothetical protein	CDS	1.47749	2.78463	0.000986578	0.00606944	4.9073	4.40923	4.388	16.7747	6.8213	14.59
STM14_4020	gltB	glutamate synthase subunit alpha	CDS	1.48619	2.80149	0.00231028	0.0116461	1992.41	572.307	757.679	2862.5	3222.59	3222.81
STM14_2574	udg	UDP-glucose/GDP-mannose dehydrogenase	CDS	1.48969	2.80829	5.52156e-06	0.000155569	29.9679	25.2481	28.8576	50.5789	80.4137	105.241
STM14_964	glnH	glutamine ABC transporter periplasmic protein	CDS	1.49042	2.8097	1.44488e-05	0.000329333	138.453	142.513	133.911	370.164	309.343	486.221
STM14_4269		hypothetical protein	CDS	1.49121	2.81124	0.000339807	0.00287044	2.47747	2.51956	2.16819	3.97697	7.43134	8.82188
STM14_2116	hns	global DNA-binding transcriptional dual regulator H-NS	CDS	1.49842	2.82533	1.5519e-05	0.000343365	278.62	129.285	241.701	533.475	630.998	671.029
STM14_1801		putative voltage-gated ClC-type chloride channel ClcB	CDS	1.50361	2.83551	0.000140154	0.00150944	27.0616	20.2615	25.502	82.3437	38.1549	86.0699
STM14_2939	yfcZ	putative cytoplasmic protein	CDS	1.51718	2.86232	0.000106422	0.0012478	88.0455	41.5202	62.8775	211.34	122.673	216.984
STM14_2094		putative catalase	CDS	1.51871	2.86535	1.9629e-05	0.000393175	35.0181	34.4865	31.955	61.1842	109.529	120.113
STM14_4184	nirD	nitrite reductase small subunit	CDS	1.51998	2.86787	0.00793659	0.0287654	5.90782	6.92879	7.48541	12.0329	7.875	38.4544
STM14_4707	ppiC	peptidyl-prolyl cis-trans isomerase C	CDS	1.5242	2.87627	8.93063e-06	0.00022276	47.1196	34.014	36.9625	128.844	85.7931	125.146
STM14_0689	fepG	iron-enterobactin transporter permease	CDS	1.53607	2.90003	8.16145e-07	4.4956e-05	38.4485	41.4153	27.8251	118.442	104.649	89.2367
STM14_0690	fepD	iron-enterobactin transporter membrane protein	CDS	1.55691	2.94223	6.13348e-07	3.81574e-05	33.16	31.1271	24.2114	108.296	74.2025	77.9266
STM14_1099	pflB	pyruvate formate lyase I	CDS	1.55917	2.94684	0.000489029	0.00369426	934.96	532.834	686.335	1239.18	1582.54	3526.32
STM14_0229	fhuC	iron-hydroxamate transporter ATP-binding subunit	CDS	1.55929	2.94709	6.64342e-08	1.23152e-05	70.0362	64.1438	50.6427	174.222	181.513	189.048
STM14_4954	ppc	phosphoenolpyruvate carboxylase	CDS	1.5687	2.96638	5.4879e-05	0.000784324	436.369	194.636	259.408	730.845	773.136	1137.51
STM14_0231	fhuB	iron-hydroxamate transporter permease subunit	CDS	1.57047	2.97001	4.05224e-07	3.05822e-05	51.5028	63.8813	47.8034	158.263	160.439	165.976
STM14_3957	yhbV	putative protease	CDS	1.57245	2.97409	0.00686134	0.0262728	4.43086	8.45102	5.57534	14.1743	9.26144	31.4421
STM14_2833	ais	aluminum-inducible protein	CDS	1.57299	2.9752	1.49799e-07	1.84218e-05	28.1574	21.2063	24.8825	58.7368	80.5801	81.7155
STM14_0383		putative cytoplasmic protein	CDS	1.58469	2.99943	0.000231059	0.00218469	19.8198	9.02842	13.8867	56.3914	24.8451	47.1066
STM14_3345	iroC	putative ABC transporter protein	CDS	1.58691	3.00406	0.000123509	0.00137291	29.682	50.1287	33.4521	63.3256	136.981	139.963
STM14_4371	dppD	dipeptide transporter ATP-binding subunit	CDS	1.58875	3.00789	5.02416e-08	1.10699e-05	108.628	74.327	78.3129	279.153	250.558	256.287
STM14_3338	fljB	flagellin	CDS	1.60151	3.03461	4.89479e-06	0.00014796	127.113	130.545	151.154	284.252	426.858	529.539
STM14_3824	exbD	biopolymer transport protein ExbD	CDS	1.60232	3.0363	1.17347e-07	1.5911e-05	68.1781	43.3049	46.6677	163.26	153.895	163.205
STM14_2088	trpC	bifunctional indole-3-glycerol phosphate synthase/phosphoribosylanthranilate isomerase	CDS	1.61271	3.05826	0.000238601	0.00223793	259.753	203.349	223.375	583.646	608.316	907.579
STM14_0860		hypothetical protein	CDS	1.61372	3.0604	0.000756551	0.00503859	8.67115	9.86827	8.776	25.6974	12.0898	45.8625
STM14_1882		putative glycosyl hydrolase	CDS	1.62316	3.0805	0.00489663	0.0206486	54.4091	25.668	45.0157	54.4029	162.768	168.464
STM14_0230	fhuD	iron-hydroxamate transporter substrate-binding subunit	CDS	1.63958	3.11575	1.7976e-08	6.54298e-06	30.8731	32.7543	26.2248	92.0822	94.3336	93.5911
STM14_0698		hypothetical protein	CDS	1.64559	3.12877	1.71953e-05	0.000356583	5.47902	8.18857	8.00165	14.0214	28.3944	25.3912
STM14_4372	dppC	dipeptide transporter	CDS	1.64806	3.13411	6.19573e-08	1.21344e-05	64.5096	52.2284	45.532	193.342	157.555	157.776
STM14_5485	yjjI	hypothetical protein	CDS	1.66278	3.16626	0.000477405	0.0036324	6.90833	7.71615	7.27892	23.4539	13.6981	32.2338
STM14_4223	yhgG	putative cytoplasmic protein	CDS	1.66331	3.16742	1.80057e-06	7.49717e-05	13.6261	14.0675	13.164	33.8553	36.6576	58.9822
STM14_5203		hypothetical protein	CDS	1.66816	3.1781	0.000333464	0.00282388	10.9104	7.19124	9.08574	39.0049	15.2509	32.2338
STM14_3825	exbB	biopolymer transport protein ExbB	CDS	1.67412	3.19125	4.17762e-06	0.00013308	282.575	137.526	183.315	756.135	549.032	620.642
STM14_4373	dppB	dipeptide transporter permease DppB	CDS	1.69424	3.23607	2.2028e-08	7.28026e-06	70.3221	63.4089	52.6044	244.992	172.751	185.316
STM14_2093	yciE	putative cytoplasmic protein	CDS	1.69644	3.24101	0.0130227	0.0407721	16.7706	11.0756	16.8293	10.3503	71.4296	63.2235
STM14_3451	hypB	hydrogenase nickel incorporation protein HypB	CDS	1.7008	3.2508	4.28844e-05	0.000680998	35.9233	28.555	24.8825	108.5	57.1215	124.977
STM14_4183	nirB	nitrite reductase large subunit	CDS	1.73079	3.3191	0.00632215	0.0247825	265.232	68.763	103.041	383.625	235.751	831.519
STM14_2838		putative cytoplasmic protein	CDS	1.73366	3.3257	2.29942e-07	2.33834e-05	16.7229	19.9465	19.5653	43.4918	63.1664	80.4149
STM14_4697	ilvL	ilvG operon leader peptide	CDS	1.73547	3.32988	0.000663457	0.00459811	24.0124	10.7606	17.8617	92.5921	36.2139	46.5976
STM14_0004	thrC	threonine synthase	CDS	1.74012	3.34064	6.48175e-06	0.000172322	837.957	343.237	514.325	2039.07	1820.84	1804.41
STM14_0681	entD	phosphopantetheinyltransferase component of enterobactin synthase multienzyme complex	CDS	1.74887	3.36096	4.71962e-07	3.32765e-05	32.1595	50.7061	35.6719	100.189	163.545	134.647
STM14_4246	glpD	glycerol-3-phosphate dehydrogenase	CDS	1.7683	3.40653	2.70335e-06	0.000102109	92.5717	77.7914	63.3421	361.242	268.804	166.145
STM14_3956	yhbU	putative protease	CDS	1.77771	3.4288	0.000474331	0.0036299	13.912	11.8629	9.29224	40.6365	22.7377	57.0029
STM14_3814	hypO	hydrogenase 2 small subunit	CDS	1.78107	3.43682	0.000271114	0.00244674	39.6395	34.0665	30.4063	147.862	62.6672	147.371
STM14_3461	sitD	putative permease	CDS	1.78314	3.44175	1.65288e-07	1.87574e-05	68.7975	84.3003	63.2905	193.342	261.982	289.482
STM14_3961	mtr	tryptophan permease	CDS	1.79329	3.46603	0.00051613	0.00384408	136.452	100.205	77.5386	172.234	373.452	543.564
STM14_0133	leuB	3-isopropylmalate dehydrogenase	CDS	1.79715	3.47534	0.000897825	0.00567228	1307.77	288.962	645.398	2695.93	2457.61	2638.93
STM14_0692	fepB	iron-enterobactin transporter periplasmic binding protein	CDS	1.79838	3.4783	7.76573e-09	4.5628e-06	70.8462	54.4855	51.3138	181.054	199.925	233.61
STM14_5223	frdA	fumarate reductase flavoprotein subunit	CDS	1.80789	3.50131	5.54929e-05	0.00079096	103.482	86.2949	89.8766	358.335	181.846	439.058
STM14_2476		hypothetical protein	CDS	1.8115	3.51007	2.86778e-07	2.49163e-05	40.6401	66.8733	59.1606	148.729	239.688	196.57
STM14_1404	pepT	peptidase T	CDS	1.81849	3.52713	0.000101341	0.00120155	36.9715	27.1902	30.1482	118.748	64.0537	149.972
STM14_2473		DNA binding protein	CDS	1.82256	3.53708	7.00546e-07	4.23121e-05	4.81201	6.92879	5.52372	14.2763	26.5088	20.3016
STM14_1919		hypothetical protein	CDS	1.83276	3.56219	3.34317e-05	0.000581535	5.71724	4.19927	3.20066	9.58552	18.6338	18.7182
STM14_1918		putative periplasmic protein	CDS	1.83645	3.57131	3.3e-06	0.000114805	220.257	157.892	157.658	400.349	806.466	706.882
STM14_1528		hypothetical protein	CDS	1.84193	3.5849	0.000530951	0.00391586	9.14759	6.82381	9.34386	12.4918	37.6003	40.8295
STM14_2480		hypothetical protein	CDS	1.84462	3.5916	1.25836e-07	1.64608e-05	5.76489	7.71615	8.05327	22.7911	29.9472	24.5995
STM14_4021	gltD	glutamate synthase subunit beta	CDS	1.84476	3.59194	0.000610993	0.00440561	284.528	85.4026	111.352	417.123	612.642	699.36
STM14_3242	yfiK	neutral amino-acid efflux protein	CDS	1.88375	3.69033	0.000260825	0.00238187	27.1569	13.4376	17.4488	110.896	37.3231	66.1641
STM14_3266	yfiA	translation inhibitor protein RaiA	CDS	1.89635	3.72271	2.96211e-05	0.00053827	43.1652	17.4794	24.9342	91.1135	81.0792	146.692
STM14_0132	leuC	isopropylmalate isomerase large subunit	CDS	1.90981	3.75759	0.000502616	0.00376998	1179.56	276.259	579.836	2598.49	2426.44	2624.57
STM14_0003	thrB	homoserine kinase	CDS	1.91063	3.75974	2.45515e-05	0.000465335	680.828	229.28	356.099	1794.23	1499.97	1466.69
STM14_0696	entA	2,3-dihydroxybenzoate-2,3-dehydrogenase	CDS	1.92166	3.78857	9.53247e-07	4.99086e-05	33.97	55.3253	39.8018	116.25	200.868	171.97
STM14_3268	pheA	bifunctional chorismate mutase/prephenate dehydratase	CDS	1.92194	3.78933	3.74418e-05	0.000607337	484.25	156.79	287.543	1335.75	1045.43	1137.8
STM14_2087	trpD	bifunctional anthranilate synthase/anthranilate phosphoribosyltransferase	CDS	1.93126	3.81389	5.10021e-05	0.000747661	195.863	149.231	160.807	504.821	533.06	891.745
STM14_4375	dppA	dipeptide transport protein	CDS	1.93202	3.81589	5.52497e-07	3.61765e-05	366.475	229.805	261.577	1207.67	898.36	1167.6
STM14_1800	bioD_2	putative dithiobiotin synthetase	CDS	1.93868	3.83356	4.01128e-05	0.000640835	66.4629	32.5443	40.2147	217.612	105.481	210.877
STM14_2475		hypothetical protein	CDS	1.93918	3.83488	4.61274e-07	3.29624e-05	22.5355	40.2605	39.0274	104.217	159.829	126.334
STM14_2095	ompW	outer membrane protein W	CDS	1.94098	3.83966	0.000287258	0.00253593	33.3506	34.9589	37.8917	147.964	74.9234	184.92
STM14_0586	copA	copper exporting ATPase	CDS	1.9465	3.85439	0.00458341	0.0195776	110.2	84.1953	80.636	680.062	110.139	269.916
STM14_0131	leuD	isopropylmalate isomerase small subunit	CDS	1.94666	3.8548	0.000567121	0.00413077	371.621	87.1348	180.734	832.309	792.768	840.454
STM14_0693	entC	isochorismate synthase	CDS	1.97309	3.92609	4.03451e-08	1.02619e-05	120.824	162.617	116.669	431.247	629.057	510.595
STM14_4936	katG	hydroperoxidase	CDS	1.9767	3.93593	2.63602e-05	0.000489097	64.0331	47.7142	44.9125	260.747	109.418	246.56
STM14_2477		hypothetical protein	CDS	1.97813	3.93982	1.78045e-07	1.92144e-05	10.1005	18.7917	15.1257	49.4572	67.1593	56.7202
STM14_2836	pmrF	undecaprenyl phosphate 4-deoxy-4-formamido-L-arabinose transferase	CDS	1.99735	3.99267	2.68058e-07	2.45026e-05	46.1191	35.3263	32.2647	99.7812	160.162	194.308
STM14_2835	yfbE	UDP-4-amino-4-deoxy-L-arabinose--oxoglutarate aminotransferase	CDS	2.00023	4.00064	5.97184e-08	1.21344e-05	59.6499	36.0087	42.3829	143.171	195.322	214.044
STM14_2085	trpL	trp operon leader peptide	CDS	2.00547	4.01518	0.00108248	0.00652695	4.76437	1.57472	1.29059	6.73026	9.09507	15.1555
STM14_0078	carB	carbamoyl phosphate synthase large subunit	CDS	2.01304	4.0363	0.0012259	0.007171	594.022	514.253	399.773	1151.23	1699.84	3236.05
STM14_0694	entE	enterobactin synthase subunit E	CDS	2.02265	4.06329	8.50447e-08	1.40391e-05	121.11	183.35	127.51	473.719	685.014	596.495
STM14_4374		hypothetical protein	CDS	2.02719	4.0761	3.48563e-08	9.70106e-06	11.9586	9.7108	7.33054	46.5	32.8864	38.9633
STM14_0697	ybdB	hypothetical protein	CDS	2.02849	4.07976	1.13364e-06	5.4006e-05	16.1989	23.7258	16.1065	51.0378	94.1672	83.412
STM14_4222	feoB	ferrous iron transport protein B	CDS	2.03203	4.08981	7.82267e-07	4.38991e-05	279.907	263.609	215.735	874.475	756.555	1474.27
STM14_2478		hypothetical protein	CDS	2.05012	4.1414	2.51851e-07	2.37819e-05	2.90627	4.82916	4.23313	15.7039	19.4657	14.3638
STM14_0683		hypothetical protein	CDS	2.08318	4.23739	2.6875e-07	2.45026e-05	4.09736	3.88432	3.04579	10.6053	19.022	17.2479
STM14_2837	yfbG	bifunctional UDP-glucuronic acid decarboxylase/UDP-4-amino-4-deoxy-L-arabinose formyltransferase	CDS	2.08603	4.24579	2.24269e-07	2.32536e-05	70.3221	77.319	66.2846	186.102	317.107	405.185
STM14_2479		hypothetical protein	CDS	2.09443	4.27059	1.5802e-07	1.87574e-05	4.47851	8.29355	8.1049	26.0033	33.1083	29.9718
STM14_4220		hypothetical protein	CDS	2.10356	4.29769	9.71353e-06	0.000238908	11.9109	6.24641	6.19483	38.699	23.2923	42.9784
STM14_0695	entB	2,3-dihydro-2,3-dihydroxybenzoate synthetase	CDS	2.11573	4.33408	1.66717e-07	1.87574e-05	64.176	82.778	66.1814	208.689	374.506	340.604
STM14_2714		hypothetical protein	CDS	2.11906	4.34411	2.42317e-05	0.000460924	23.3454	24.8806	17.8617	51.8026	127.608	107.842
STM14_4221	feoA	ferrous iron transport protein A	CDS	2.11956	4.34561	1.02401e-06	5.2277e-05	47.2149	24.4082	29.477	172.896	100.878	165.806
STM14_1531		chorismate mutase	CDS	2.15176	4.44371	1.26189e-06	5.84645e-05	7.00362	6.77132	5.57534	18.0493	25.2887	42.8087
STM14_0792	asnB	asparagine synthetase B	CDS	2.16742	4.49219	3.13586e-05	0.000553163	299.917	160.937	148.573	652.784	780.069	1305.13
STM14_3458	sitA	putative periplasmic binding protein	CDS	2.17432	4.51374	1.02814e-06	5.2277e-05	250.082	156.16	174.229	554.431	956.258	1109.63
STM14_1887	yddX	biofilm-dependent modulation protein	CDS	2.17724	4.52287	1.61161e-05	0.000349271	12.1491	6.35139	11.6153	23.6069	54.7922	58.0774
STM14_2086	trpE	anthranilate synthase component I	CDS	2.19103	4.56631	0.000199937	0.00195329	306.349	153.798	149.657	639.579	796.817	1348.5
STM14_0684	fes	enterobactin/ferric enterobactin esterase	CDS	2.21341	4.6377	4.02248e-09	3.03869e-06	75.8964	85.2976	74.1314	277.062	375.671	438.719
STM14_1529		putative cytoplasmic protein	CDS	2.21952	4.65738	0.000380577	0.0031105	18.1999	15.3273	23.7468	34.4161	110.86	121.64
STM14_2713	cirA	colicin I receptor	CDS	2.21982	4.65834	3.18171e-06	0.000112919	207.441	278.884	211.605	622.651	1431.14	1197.46
STM14_3459	sitB	putative ATP-binding protein	CDS	2.22719	4.68223	4.48594e-07	3.29468e-05	172.232	114.482	122.761	413.044	693.665	810.765
STM14_3460	sitC	putative permease	CDS	2.24642	4.74504	8.47686e-08	1.40391e-05	136.594	108.499	93.9032	374.09	595.172	639.473
STM14_3348	iroN	outer membrane receptor FepA	CDS	2.25069	4.75909	0.000124102	0.00137291	32.4454	44.5647	40.0599	72.6052	190.719	293.893
STM14_0682	fepA	outer membrane receptor FepA	CDS	2.26291	4.7996	2.44695e-07	2.36993e-05	246.747	287.177	234.423	761.335	1542.83	1383.68
STM14_3344	iroB	putative glycosyl transferase	CDS	2.26943	4.82131	0.000121158	0.00136026	9.76696	20.7339	17.9134	32.2747	96.1637	104.958
STM14_2722	fruK	1-phosphofructokinase	CDS	2.31007	4.95906	2.88938e-05	0.000528687	31.0637	21.8362	25.3988	112.732	59.6171	216.136
STM14_4674	asnA	asparagine synthetase AsnA	CDS	2.32205	5.00042	2.62446e-05	0.000489097	641.808	381.661	288.989	1456.85	2010.4	3095.92
STM14_2291		hypothetical protein	CDS	2.42635	5.37532	0.000175086	0.00177367	1.76282	1.31227	1.70358	14.7862	3.82658	7.12537
STM14_3826		putative inner membrane protein	CDS	2.44437	5.44286	9.28919e-05	0.00111893	4.76437	1.94216	2.11657	25.0345	8.20775	15.099
STM14_2724		hypothetical protein	CDS	2.47142	5.5459	5.07529e-07	3.53133e-05	1.81046	1.67971	1.91007	13.0526	5.76761	11.197
STM14_0686	entF	enterobactin synthase subunit F	CDS	2.49415	5.63396	1.10813e-07	1.58373e-05	168.706	210.383	161.53	612.505	1102.33	1331.09
STM14_2113	adhE	bifunctional acetaldehyde-CoA/alcohol dehydrogenase	CDS	2.50165	5.66334	3.0737e-06	0.000112095	637.091	343.447	377.884	2067.41	1615.43	4010.68
STM14_3243	yfiD	autonomous glycyl radical cofactor GrcA	CDS	2.5278	5.76693	0.000246113	0.00227526	325.025	69.9178	146.921	1032.23	638.762	1454.42
STM14_0685	ybdZ	putative cytoplasmic protein	CDS	2.52871	5.77054	2.80775e-09	2.76947e-06	11.7203	10.3932	10.1698	43.2878	64.2201	79.0011
STM14_4708		cyclic nucleotide-binding domain protein	CDS	2.58191	5.9873	8.19334e-06	0.000209306	4.52615	3.25443	3.30391	31.5608	12.8107	22.1678
STM14_2819	glpA	sn-glycerol-3-phosphate dehydrogenase subunit A	CDS	2.63109	6.19494	4.9076e-05	0.000731025	16.7229	24.6182	14.0416	184.317	47.0282	111.687
STM14_2723	fruF	bifunctional fructose-specific PTS IIA/HPr protein	CDS	2.64919	6.27315	6.59489e-06	0.000173501	72.3708	38.0558	43.9316	343.702	151.788	473.158
STM14_1378	fhuE	ferric-rhodotorulic acid outer membrane transporter	CDS	2.67635	6.39235	1.97408e-06	7.84883e-05	69.4645	65.0886	60.0382	198.339	571.437	474.346
STM14_2788	napA	nitrate reductase	CDS	2.70518	6.52138	0.000271414	0.00244674	59.2687	51.3885	46.8742	317.546	111.914	598.078
STM14_4706	ilvC	ketol-acid reductoisomerase	CDS	2.82441	7.08323	2.51661e-05	0.000475279	1207.29	333.527	502.968	5370.49	3800.41	5306.31
STM14_2790	napF	ferredoxin-type protein	CDS	3.03317	8.18606	4.74566e-05	0.000717002	38.0197	18.2668	16.1065	297.865	99.8239	195.608
STM14_2789	napD	assembly protein for periplasmic nitrate reductase	CDS	3.2768	9.69207	9.05562e-05	0.00109645	6.24132	3.46439	2.01332	56.8503	14.8072	42.5825

## Sheet: WT CNP_Inact vs Drna CNP_Inact
Comparison of CNPase-dependent differentially expressed genes for S. Typhimurium WT versus Drna strains
Genes similarly dysregulated by CNPase in S. Typhimurium WT and Drna strains:
Locus Tag	Description	log2FC WT CNP/Inact	FC WT CNP/Inact		log2 FC Drna CNP/Inact	FC Drna CNP/Inact
STM14_4237	rtcA RNA 3'-terminal-phosphate cyclase	-3.859	-14.5102		-4.44388	-21.7641
STM14_4238	rtcB putative cytoplasmic protein	-3.80156	-13.9439		-4.77717	-27.4203
STM14_4239	rsr putative ribonucleoprotein related-protein	-3.67324	-12.7572		-5.6977	-51.9015
STM14_4599	ibpB heat shock chaperone IbpB	-2.99081	-7.94919		-3.58116	-11.9684
STM14_4600	ibpA heat shock protein IbpA	-2.98116	-7.89618		-3.25089	-9.51952
STM14_4235	putative cytoplasmic protein	-2.51151	-5.70216		-1.93436	-3.82208
STM14_4236	putative DNA-damage-inducibile protein	-2.3384	-5.0574		-2.39664	-5.26577
STM14_3289	recN recombination and repair protein	-2.2151	-4.64314		-1.59132	-3.01324
STM14_2287	yebG DNA damage-inducible protein YebG	-2.08294	-4.2367		-1.6092	-3.05084
STM14_4652	pstS phosphate transporter subunit	-2.06725	-4.19088		-1.40797	-2.65363
STM14_5571	tlpA alpha-helical coiled coil protein	-1.90458	-3.74399		-1.31402	-2.48633
STM14_4845	putative cytoplasmic protein	-1.84757	-3.59893		-1.8997	-3.73135
STM14_4844	putative cytoplasmic protein	-1.73977	-3.33981		-1.30992	-2.47928
STM14_4582	hypothetical protein	-1.6847	-3.21474		-1.64575	-3.1291
STM14_0014	dnaJ chaperone protein DnaJ	-1.63524	-3.1064		-2.3557	-5.11843
STM14_0370	NA	-1.60019	-3.03183		-1.36397	-2.57392
STM14_4651	pstC phosphate transporter permease subunit	-1.59865	-3.0286		-1.06897	-2.09793
STM14_5570	putative cytoplasmic protein	-1.50932	-2.84676		-1.44862	-2.72948
STM14_5578	SamA	-1.49225	-2.81327		-1.19283	-2.286
STM14_4848	putative regulatory protein	-1.4325	-2.69915		-1.25295	-2.38329
STM14_4847	hypothetical protein	-1.40551	-2.64912		-1.51654	-2.86105
STM14_5572	putative DNA polymerase III epsilon subunit (3'-5' exonuclease)	-1.4036	-2.64561		-1.40294	-2.6444
STM14_5577	SamB	-1.28863	-2.44296		-1.28836	-2.4425
STM14_5442	putative cytoplasmic protein	-1.25167	-2.38116		-1.20635	-2.30753
STM14_1347	flgD flagellar basal body rod modification protein	2.13829	4.40238		1.18101	2.26735
STM14_1346	flgC flagellar basal body rod protein FlgC	2.3326	5.03714		1.15136	2.22123
STM14_1345	flgB flagellar basal body rod protein FlgB	2.34826	5.09209		1.16819	2.24729
Genes oppositely dysregulated by CNPase in S. Typhimurium WT and Drna strains:
Locus Tag	Description	log2FC WT CNP/Inact	FC WT CNP/Inact		log2 FC Drna CNP/Inact	FC Drna CNP/Inact
STM14_2476	hypothetical protein	-2.94482	-7.69982		1.03909	2.05493
STM14_2475	hypothetical protein	-2.82906	-7.1061		1.3821	2.60647
STM14_2477	hypothetical protein	-2.81225	-7.02378		1.06933	2.09846
STM14_2480	hypothetical protein	-2.79061	-6.91924		1.82256	3.53708
STM14_2472	putative phage-encoded DNA-binding protein	-2.78532	-6.89389		1.93918	3.83488
STM14_2478	hypothetical protein	-2.73953	-6.67852		1.8115	3.51007
STM14_2482	endodeoxyribonuclease	-2.6353	-6.21304		1.97813	3.93982
STM14_2473	DNA binding protein	-2.63479	-6.21086		2.05012	4.1414
STM14_2471	hypothetical protein	-2.5933	-6.03476		2.09443	4.27059
STM14_2479	hypothetical protein	-2.58464	-5.99867		1.84462	3.5916
STM14_2481	hypothetical protein	-2.56551	-5.91966		1.18986	2.28131
STM14_5076	yjbE putative outer membrane protein	-1.57338	-2.97601		1.11734	2.16946
STM14_0445	yaiY putative inner membrane protein	-1.41867	-2.67339		1.05027	2.07092
