# Supplementary material for: Cellular Effects of 2′,3′-Cyclic Nucleotide Monophosphates in Gram-Negative Bacteria
Source: J Bacteriol. 2022 Jan 18;204(1):e00208-21. doi: 10.1128/JB.00208-21 (PMC8765455; doi:10.1128/JB.00208-21)
Supplement: Supplemental file 5 — Data Set S5. Download JB.00208-21-s0006.xlsx, XLSX file, 0.07 MB [file jb.00208-21-s0006.xlsx]

## Sheet: <0.05 padj, >2 FC CNP vs Inact
DATA SET S1 . Comparative analysis of RNA-seq data for S. Typhimurium 14028S Drna mutant versus WT strain.
Differential expression analysis was performed with edgeR, which uses the Benjamini-Hochberg adjustment of P values for false discovery rate (padj); log2 fold change values for differential gene expression with padj values <0.05 were considered significant. Genes that were >2-fold up- or down-regulated in the presence of CNPase are listed here. Normalized transcript counts for the biological repl…
Locustag	Gene	Description	FeatureType	logFC Drna CNP/Inact	FC Drna CNP/Inact	p-value	FDR (padj)	SalTy-WT1	SalTy-WT2	SalTy-WT3	SalTy-drna1	SalTy-drna2	SalTy-drna3
STM14_0718	rna	ribonuclease I	CDS	-2.89207	-7.42336	1.09217e-11	5.77537e-08	616.602	613.835	610.462	74.4897	82.7828	90.6873
STM14_5088		hypothetical protein	CDS	-2.58439	-5.99761	5.56335e-08	3.67738e-05	56.5029	72.6902	56.6909	11.196	12.3987	7.39761
STM14_2379		hypothetical protein	CDS	-2.55398	-5.87251	2.59045e-06	0.000913222	30.9439	28.1675	25.8516	5.00724	4.86329	4.57694
STM14_5087	lamB	maltoporin	CDS	-2.52922	-5.77261	1.37171e-07	7.25362e-05	1521.79	1933.62	1632.18	333.01	330.864	217.458
STM14_5089	malM	maltose regulon periplasmic protein	CDS	-2.51834	-5.72921	1.206e-08	1.24545e-05	521.647	645.978	491.91	100.314	111.963	77.3822
STM14_5082	malF	maltose transporter membrane protein	CDS	-2.46384	-5.51683	4.28673e-08	3.23832e-05	326.124	417.458	363.382	80.3972	75.6215	44.6518
STM14_2378	fliC	flagellin	CDS	-2.45622	-5.48775	0.00108373	0.026905	2826.28	2450.97	2462.35	506.069	469.976	434.277
STM14_5086	malK	maltose/maltodextrin transporter ATP-binding protein	CDS	-2.42044	-5.35334	6.87444e-05	0.00681471	653.462	975.809	877.797	188.7	197.845	81.7995
STM14_5085	malE	maltose ABC transporter periplasmic protein	CDS	-2.40818	-5.30803	4.12997e-06	0.00128466	720.279	920.61	814.233	178.573	175.559	108.41
STM14_2134	narK	nitrite extrusion protein	CDS	-1.94017	-3.83751	0.000653111	0.0211881	32.9916	53.1547	69.2822	22.1106	11.9712	6.49287
STM14_3924	tdcD	propionate/acetate kinase	CDS	-1.92686	-3.80227	0.00010763	0.00824201	88.5085	138.055	118.309	43.3773	29.6073	17.7756
STM14_3926	tdcB	threonine dehydratase	CDS	-1.89692	-3.72417	0.000534366	0.0194878	206.065	341.758	378.467	135.927	67.3379	45.5565
STM14_5081	malG	maltose transporter permease	CDS	-1.87648	-3.67177	1.41315e-08	1.24545e-05	137.503	182.407	130.231	43.6024	44.2506	34.7528
STM14_3923	tdcE	pyruvate formate-lyase 4/2-ketobutyrate formate-lyase	CDS	-1.83396	-3.56513	2.91281e-07	0.000140027	88.281	132.262	99.4525	33.0815	30.783	25.9182
STM14_3925	tdcC	threonine/serine transporter TdcC	CDS	-1.82913	-3.55323	0.000178669	0.0103824	226.163	377.364	364.72	137.671	76.6369	58.2761
STM14_1093		hypothetical protein	CDS	-1.80694	-3.499	0.000487296	0.0182753	3.03371	4.82709	5.77858	1.18148	1.54984	1.17084
STM14_1808		putative dimethyl sulphoxide reductase	CDS	-1.77109	-3.41312	1.05666e-05	0.0022128	39.6658	51.6214	54.1362	18.6787	15.7122	8.24913
STM14_3064	purM	phosphoribosylaminoimidazole synthetase	CDS	-1.71268	-3.2777	6.56813e-07	0.000267171	62.1153	69.5668	62.5912	18.735	18.6515	21.8735
STM14_4232	malP	maltodextrin phosphorylase	CDS	-1.70051	-3.25015	3.663e-07	0.000161416	880.004	1062.07	996.471	319.169	362.93	222.035
STM14_3146		putative periplasmic protein	CDS	-1.69101	-3.22883	0.00131404	0.0299511	1.28933	1.30615	0.790754	0.337567	0.213771	0.478982
STM14_1089	dmsA	anaerobic dimethyl sulfoxide reductase subunit A	CDS	-1.68046	-3.20531	0.000739916	0.021967	230.638	307.4	436.192	129.063	115.81	59.1277
STM14_2784	napC	cytochrome c-type protein NapC	CDS	-1.64216	-3.12133	0.000168706	0.0101377	64.5422	91.2035	123.053	40.283	32.8673	16.2322
STM14_2131	narH	nitrate reductase 1 beta subunit	CDS	-1.62563	-3.08577	3.72179e-05	0.00465683	32.0057	54.972	59.9148	19.8602	17.5827	10.2183
STM14_2288	purT	phosphoribosylglycinamide formyltransferase 2	CDS	-1.62389	-3.08206	1.02406e-07	6.01692e-05	143.95	146.119	156.934	49.0597	53.7634	42.2036
STM14_2132	narG	nitrate reductase 1 alpha subunit	CDS	-1.61361	-3.06017	0.000442811	0.0168459	135.531	218.014	272.567	91.9869	70.3841	42.3101
STM14_2785	napB	diheme cytochrome c550	CDS	-1.58655	-3.0033	0.00264471	0.0438408	84.7164	115.68	157.36	53.8419	48.4191	16.924
STM14_3455	fhlA	formate hydrogen-lyase transcriptional activator	CDS	-1.57236	-2.97391	1.12983e-05	0.0022128	305.798	391.619	399.756	147.235	145.204	76.5307
STM14_1090	dmsB	anaerobic dimethyl sulfoxide reductase subunit B	CDS	-1.5515	-2.93122	0.00211771	0.0396059	34.8118	49.9745	68.4306	25.5426	18.7584	8.03625
STM14_1091	dmsC	anaerobic dimethyl sulfoxide reductase subunit C	CDS	-1.48274	-2.79479	0.000214353	0.0113403	39.7416	59.4015	81.0827	26.3865	25.3319	12.8261
STM14_3712		putative DNA-binding protein	CDS	-1.47407	-2.77805	0.000160381	0.0100231	14.7893	24.8169	21.1679	9.05804	8.76461	4.09796
STM14_1809		putative dimethyl sulphoxide reductase	CDS	-1.46553	-2.76165	0.000223494	0.0113403	149.334	182.18	203.528	86.4171	70.7048	36.6687
STM14_2130	narJ	nitrate reductase 1 delta subunit	CDS	-1.42281	-2.68106	0.0011066	0.0272172	7.73597	12.4368	14.5377	4.21958	6.2528	2.50135
STM14_3927	tdcA	DNA-binding transcriptional activator TdcA	CDS	-1.39855	-2.63637	0.00216454	0.0396059	40.1967	63.2064	84.3065	37.3011	21.6978	12.2939
STM14_3713		putative inner membrane protein	CDS	-1.39458	-2.62911	6.90173e-05	0.00681471	19.5674	24.4762	21.472	10.9147	8.1233	5.90744
STM14_1515		putative ABC transporter periplasmic binding protein	CDS	-1.39438	-2.62876	0.00174189	0.0359809	329.385	499.234	549.391	266.678	161.932	95.69
STM14_2087	trpD	bifunctional anthranilate synthase/anthranilate phosphoribosyltransferase	CDS	-1.368	-2.58113	0.000835874	0.0231348	457.939	395.594	257.117	167.208	85.8825	177.17
STM14_1516		putative ABC transporter protein	CDS	-1.3666	-2.57862	0.00247454	0.0422901	120.818	189.449	206.752	107.29	57.0234	36.2962
STM14_2291		hypothetical protein	CDS	-1.35769	-2.56275	0.00341574	0.0499604	76.8288	66.8977	73.2968	38.7077	25.225	20.7559
STM14_5143	nrfA	cytochrome c nitrite reductase	CDS	-1.35314	-2.55468	0.000573108	0.0197417	16.0028	20.5577	33.7591	12.2087	9.45937	5.90744
STM14_5220	frdD	fumarate reductase subunit D	CDS	-1.34864	-2.54672	0.00077325	0.0227164	796.653	920.497	997.87	455.546	402.371	208.197
STM14_2290	edd	phosphogluconate dehydratase	CDS	-1.34168	-2.53446	0.000582456	0.0197438	1752.65	1643.82	1701.46	932.416	626.403	452.638
STM14_3453	hypD	putative hydrogenase formation protein	CDS	-1.32802	-2.51058	0.000352345	0.015148	708.296	820.207	910.218	410.425	355.875	205.111
STM14_5221	frdC	fumarate reductase subunit C	CDS	-1.32565	-2.50647	0.000847485	0.0231348	719.824	823.387	965.024	418.752	363.357	218.629
STM14_2821	glpC	sn-glycerol-3-phosphate dehydrogenase subunit C	CDS	-1.31644	-2.49051	3.05342e-05	0.00420099	348.27	469.363	330.231	162.426	187.317	111.177
STM14_3050	purC	phosphoribosylaminoimidazole-succinocarboxamide synthase	CDS	-1.31636	-2.49037	7.37321e-06	0.00177899	102.464	95.7467	107.056	28.5807	43.2886	50.6656
STM14_3454	hypE	putative hydrogenase formation protein	CDS	-1.31193	-2.48274	3.09831e-05	0.00420099	462.793	556.251	590.997	270.785	240.813	136.936
STM14_3581	sdaC	putative serine transport protein	CDS	-1.30513	-2.47106	0.000548818	0.0195994	547.433	768.586	872.14	347.075	217.566	320.918
STM14_5179		putative anaerobic dimethylsulfoxide reductase subunit B	CDS	-1.29707	-2.45729	0.00167339	0.0351817	64.3147	82.9691	99.3916	47.3156	30.3555	22.7783
STM14_3714		putative ABC-type cobalt transport system permease component	CDS	-1.29167	-2.44811	0.000309404	0.013984	26.0141	32.7106	28.528	16.0907	12.8797	6.70575
STM14_3452	hypC	hydrogenase isoenzymes formation protein	CDS	-1.2645	-2.40244	0.000442539	0.0168459	226.77	252.939	284.55	133.17	113.031	71.9537
STM14_1517		putative ABC transporter protein	CDS	-1.24674	-2.37305	0.00239378	0.0418	57.0338	93.1911	106.873	57.5551	29.6073	21.2881
STM14_5222	frdB	fumarate reductase iron-sulfur subunit	CDS	-1.24585	-2.37158	0.00155887	0.033784	1790.88	2062.19	2362.1	1063.62	1004.35	552.745
STM14_3813	hybA	hydrogenase 2 protein HybA	CDS	-1.23998	-2.36195	0.00307908	0.0471947	221.689	277.529	331.143	151.286	130.668	69.6653
STM14_3451	hypB	hydrogenase nickel incorporation protein HypB	CDS	-1.23509	-2.35396	0.000620379	0.0203762	1225.24	1324.27	1466.97	702.758	613.363	390.157
STM14_2289	eda	keto-hydroxyglutarate-aldolase/keto-deoxy- phosphogluconate aldolase	CDS	-1.21002	-2.31341	8.86083e-06	0.00203722	555.473	518.031	495.194	302.179	209.816	166.1
STM14_2820	glpB	anaerobic glycerol-3-phosphate dehydrogenase subunit B	CDS	-1.19216	-2.28495	0.00235967	0.0418	463.4	632.178	506.204	240.01	290.942	170.092
STM14_5017	purH	bifunctional phosphoribosylaminoimidazolecarboxamide formyltransferase/IMP cyclohydrolase	CDS	-1.18992	-2.2814	0.00012707	0.00895932	47.3259	60.367	64.8418	19.185	20.522	35.9236
STM14_0624	purE	phosphoribosylaminoimidazole carboxylase catalytic subunit	CDS	-1.18625	-2.2756	0.000114593	0.00838285	11.4523	19.4219	18.674	6.35751	6.68035	8.78134
STM14_4380		putative regulatory protein	CDS	-1.18354	-2.27133	7.6528e-05	0.00686652	15.6236	16.4121	15.8759	6.58255	5.61149	8.88778
STM14_4071	yhdH	putative oxidoreductase	CDS	-1.179	-2.2642	8.74591e-05	0.00745942	456.422	517.18	513.442	260.658	245.997	150.134
STM14_1810		putative dimethyl sulphoxide reductase subunit A	CDS	-1.17153	-2.25251	0.00210241	0.0396059	5.15731	6.92829	5.65693	2.92558	3.20657	1.75627
STM14_3076	guaB	inositol-5-monophosphate dehydrogenase	CDS	-1.17083	-2.25142	9.95402e-06	0.0021932	132.194	166.62	171.168	58.7366	61.9402	88.0795
STM14_3145	purG	phosphoribosylformylglycinamidine synthase	CDS	-1.1411	-2.20549	0.0023623	0.0418	167.158	195.525	237.834	56.5424	69.8497	145.877
STM14_4187	cysG	siroheme synthase	CDS	-1.13608	-2.19783	0.000193089	0.0107992	583.079	731.218	749.756	394.897	356.891	187.388
STM14_1200	pyrD	dihydroorotate dehydrogenase 2	CDS	-1.13429	-2.1951	0.000126576	0.00895932	50.7388	60.3102	63.4428	22.2231	27.3627	29.9098
STM14_1519		putative ABC-type transport system ATPase component	CDS	-1.13136	-2.19064	0.0031809	0.0481147	29.9579	44.2956	57.4209	30.4935	14.7502	14.9549
STM14_4911	glpX	fructose 1,6-bisphosphatase II	CDS	-1.12504	-2.18107	7.40123e-06	0.00177899	145.011	190.358	202.372	90.8617	92.7232	63.0127
STM14_5181		putative anaerobic dehydrogenase component	CDS	-1.12282	-2.17772	0.000437692	0.0168459	53.09	71.7816	77.2505	38.7077	35.1119	19.0528
STM14_2515	cbiH	precorrin-3B C17-methyltransferase	CDS	-1.11382	-2.16418	5.69572e-06	0.00158521	47.8568	63.1496	70.9245	28.6932	26.6145	28.7921
STM14_2517	cbiF	vitamin B12 biosynthetic protein	CDS	-1.11321	-2.16327	1.99783e-05	0.00330141	101.781	133.739	142.032	68.0197	53.7634	52.7945
STM14_4185		conserved hypothetical protein	CDS	-1.10935	-2.15749	0.00214768	0.0396059	145.542	165.143	173.297	88.9488	80.6451	54.7636
STM14_2522	cbiB	CbiB	CDS	-1.10034	-2.14406	7.27289e-05	0.00681471	166.702	202.51	209.489	116.067	85.1878	68.7073
STM14_2843	menE	O-succinylbenzoic acid--CoA ligase	CDS	-1.0987	-2.14161	7.25255e-05	0.00681471	238.601	332.785	333.272	173.678	141.57	107.239
STM14_5037	pepE	peptidase E	CDS	-1.09331	-2.13363	0.00113442	0.0275175	457.939	463.116	463.503	258.126	245.356	145.451
STM14_2844	menC	O-succinylbenzoate synthase	CDS	-1.08983	-2.1285	0.000115724	0.00838285	291.085	383.895	400.608	205.353	173.422	126.611
STM14_4231	malQ	4-alpha-glucanotransferase	CDS	-1.08811	-2.12595	3.11789e-06	0.00103046	311.638	366.063	318.978	150.105	174.598	144.12
STM14_2845	menB	naphthoate synthase	CDS	-1.08797	-2.12575	0.000109104	0.00824201	456.801	527.231	589.111	298.859	261.709	179.512
STM14_2846	yfbB	acyl-CoA thioester hydrolase YfbB	CDS	-1.08603	-2.12289	5.77679e-05	0.0061678	223.054	260.663	268.735	143.522	127.889	83.0768
STM14_5155	fdhF	formate dehydrogenase	CDS	-1.08068	-2.11503	0.000144239	0.00965486	163.896	204.101	248.357	111.397	108.916	71.1554
STM14_3590	fucI	L-fucose isomerase	CDS	-1.05893	-2.08338	0.000159616	0.0100231	33.295	38.4463	43.2481	20.9291	16.6207	17.6691
STM14_3807	hybG	hydrogenase 2 accessory protein HypG	CDS	-1.052	-2.0734	0.00108146	0.026905	13.3483	16.2985	16.7275	8.88926	9.08527	4.41728
STM14_2523	cbiA	cobyrinic acid a,c-diamide synthase	CDS	-1.05126	-2.07234	0.000603201	0.0200858	419.183	508.377	568.248	327.609	228.895	165.355
STM14_3456	ygbA	hypothetical protein	CDS	-1.04212	-2.05925	0.00135899	0.0307108	5.99158	9.93812	9.12408	3.88202	4.27542	4.04474
STM14_5201	dcuA	anaerobic C4-dicarboxylate transporter	CDS	-1.03636	-2.05104	0.000344001	0.0149105	2298.87	2653.76	3090.75	1646.82	1323.4	951.418
STM14_0216	panB	3-methyl-2-oxobutanoate hydroxymethyltransferase	CDS	-1.02254	-2.03149	7.17987e-07	0.000271194	58.6265	59.6287	69.4647	29.312	31.3175	31.7725
STM14_1807		putative dimethylsulfoxide reductase	CDS	-1.01069	-2.01488	6.99411e-05	0.00681471	61.2051	71.0433	83.2724	41.8583	39.4408	25.7054
STM14_3389	nrdE	ribonucleotide-diphosphate reductase subunit alpha	CDS	1.01005	2.01398	0.00160098	0.0344145	651.945	532.74	407.056	1008.03	981.69	1215.87
STM14_5073		putative cytoplasmic protein	CDS	1.0247	2.03454	0.000273994	0.0127095	3.7163	5.2814	4.31873	7.53899	9.13871	10.5376
STM14_3351		hypothetical protein	CDS	1.03359	2.04711	0.00240536	0.0418	3.48877	4.94066	3.04136	6.47003	6.73379	10.3779
STM14_1725	ydhC	inner membrane transport protein YdhC	CDS	1.03475	2.04876	0.000688223	0.0213878	48.5394	39.4685	40.3893	56.4862	108.008	98.4042
STM14_1031	potI	putrescine ABC transporter membrane protein	CDS	1.06768	2.09606	0.00223874	0.0405427	17.2163	16.9232	13.5036	30.5498	32.9207	36.3494
STM14_4057	yhcO	putative cytoplasmic protein	CDS	1.07075	2.10053	0.0022686	0.0408039	9.25282	10.79	5.10948	18.6224	12.9866	21.2349
STM14_5606		conjugative transfer protein	CDS	1.10568	2.152	0.00321189	0.0481147	1.51686	2.38515	2.37226	4.0508	4.70296	4.89626
STM14_2666	yehW	putative ABC-type proline/glycine betaine transport system permease component	CDS	1.10766	2.15496	2.88295e-05	0.00420099	27	27.8835	27.798	63.7439	39.8683	74.6147
STM14_0352	safA	putative outer membrane protein	CDS	1.11965	2.17294	0.00119218	0.0283974	2.57866	2.83946	2.85888	5.51359	4.38231	8.14269
STM14_1029	potG	putrescine transporter ATP-binding subunit	CDS	1.13427	2.19507	0.000224007	0.0113403	16.9888	13.5726	12.4696	26.3865	34.4706	33.4223
STM14_4439		putative transcriptional regulator	CDS	1.16811	2.24718	0.000498255	0.0184519	5.46068	6.58755	5.77858	13.5589	10.3679	16.2322
STM14_4357	yhjN	cellulose synthase regulator protein	CDS	1.19103	2.28316	0.000103784	0.00824201	132.194	168.778	202.068	441.144	261.656	445.985
STM14_1484		conserved hypothetical protein	CDS	1.21709	2.32478	0.000239616	0.0116346	3.1854	3.23699	4.07542	8.1016	7.21477	9.15388
STM14_1797	ynfM	putative transport protein	CDS	1.26853	2.40916	5.0378e-05	0.00579128	99.5058	89.9541	115.085	280.293	217.085	236.351
STM14_1648	ydiF	putative acetyl-CoA/acetoacetyl-CoA transferase beta subunit	CDS	1.27034	2.41218	0.000114903	0.00838285	4.62641	5.45177	6.75182	13.5027	9.88691	17.3498
STM14_941	ybhN	hypothetical protein	CDS	1.27583	2.42138	0.00176607	0.0363385	5.15731	5.11103	6.02189	13.0526	11.2764	15.1678
STM14_1556	yeaH	hypothetical protein	CDS	1.30879	2.47734	0.00292159	0.0457431	106.256	92.7936	82.725	224.538	149.159	324.218
STM14_3383	ygaM	hypothetical protein	CDS	1.30889	2.47751	0.00195077	0.0380652	17.2163	14.0269	12.4087	36.5135	25.3853	46.0887
STM14_1306	csgD	DNA-binding transcriptional regulator CsgD	CDS	1.33141	2.51648	0.000176285	0.0103577	1.74438	1.93083	1.45985	4.0508	5.07706	3.83186
STM14_1508		putative cytoplasmic protein	CDS	1.35894	2.56497	2.51184e-05	0.00379503	241.028	192.686	150.486	460.947	429.199	608.041
STM14_3896	oat	putrescine--2-oxoglutarate aminotransferase	CDS	1.35913	2.5653	0.00290285	0.0457431	25.3315	23.454	21.9586	54.3482	32.8673	94.1998
STM14_1559		hypothetical protein	CDS	1.3598	2.5665	0.00236162	0.0418	10.6938	8.34802	9.67152	24.0235	15.1243	34.4335
STM14_1923		hypothetical protein	CDS	1.36619	2.57788	0.00292382	0.0457431	0.910114	0.511103	0.669099	1.96914	1.54984	1.80949
STM14_3346	iroD	enterochelin esterase=-like protein	CDS	1.36667	2.57874	1.45492e-05	0.0026853	638.293	512.807	407.664	1353.47	1121.76	1544.24
STM14_1030	potH	putrescine ABC transporter membrane protein	CDS	1.3794	2.60159	0.00192419	0.0377588	10.9972	9.31343	8.02919	21.1542	26.5611	25.865
STM14_5141	acs	acetyl-CoA synthetase	CDS	1.42568	2.6864	0.00189666	0.0375364	30.0337	20.9552	25.4866	50.5225	36.8755	117.776
STM14_2346	otsB	trehalose-6-phosphate phosphatase	CDS	1.42804	2.69082	0.0029441	0.0459245	45.2023	40.8315	27.7372	98.7945	67.8189	139.331
STM14_2173	ymgE	putative transglycosylase-associated protein	CDS	1.43827	2.70996	0.000719542	0.021619	5.309	2.21478	3.16301	9.62065	7.21477	11.7617
STM14_3345	iroC	putative ABC transporter protein	CDS	1.44951	2.73115	0.000254161	0.012	5765.27	4764.84	3740.87	13044.6	11893.6	14037.8
STM14_2669	yehZ	putative transport protein	CDS	1.49034	2.80955	0.000858256	0.0231554	37.9972	31.9156	25.8516	92.3808	59.0543	117.404
STM14_3373	yqaE	putative transport protein	CDS	1.49263	2.81402	0.000173069	0.010283	2.88203	2.89625	3.77129	9.90196	5.93215	11.123
STM14_1526		putative response regulator	CDS	1.53727	2.90244	2.1156e-05	0.00339009	1.36517	2.15799	1.88564	5.28855	4.06165	6.54609
STM14_2668	yehY	putative ABC-type proline/glycine betaine transport system permease component	CDS	1.53842	2.90476	0.000691624	0.0213878	30.7163	29.644	23.5401	79.3845	54.7254	109.527
STM14_5562	spvB	hydrophilic protein	CDS	1.56655	2.96195	0.000941761	0.0247526	16.8371	16.4689	15.8759	49.9599	20.6824	75.0405
STM14_3034	tktB	transketolase	CDS	1.61135	3.05539	0.00213012	0.0396059	174.514	155.546	144.039	435.292	254.441	758.707
STM14_2680		conserved hypothetical protein	CDS	1.62934	3.09372	0.00122184	0.0288105	0.834271	0.283946	0.669099	1.68783	1.33607	2.39491
STM14_0423		cytochrome BD2 subunit II	CDS	1.64558	3.12875	0.000397419	0.0165476	15.4719	14.1405	13.017	45.0652	24.3699	63.8643
STM14_2667	yehX	putative ABC-type proline/glycine betaine transport system ATPase component	CDS	1.65201	3.1427	5.58241e-06	0.00158521	18.8849	14.3109	19.0997	58.7929	38.5322	66.8978
STM14_3033	talA	transaldolase A	CDS	1.66766	3.177	0.00200949	0.0389237	98.0647	75.7001	71.8369	247.549	130.614	401.813
STM14_4553		hypothetical protein	CDS	1.78603	3.44864	0.00130491	0.0298718	0.758428	1.24936	0.912408	3.20688	1.92394	5.10914
STM14_1830	ydeJ	competence damage-inducible protein A	CDS	1.7886	3.45481	0.000826908	0.0231348	2.95787	1.70368	1.76399	7.59525	5.18395	9.15388
STM14_3371	ygaU	hypothetical protein	CDS	1.83299	3.56275	0.00226212	0.0408039	24.4972	19.7627	22.5669	75.5587	37.5703	124.801
STM14_3339	hin	DNA-invertase Hin	CDS	1.85079	3.60697	6.0625e-06	0.00160293	4.7781	3.00983	5.71776	16.3157	12.5591	19.7447
STM14_3638	lysA	diaminopimelate decarboxylase	CDS	1.86144	3.63369	0.00251374	0.0427417	13.1208	16.7528	16.4233	23.4046	41.4716	103.62
STM14_1921	yncC	putative DNA-binding transcriptional regulator	CDS	1.96905	3.9151	0.00184001	0.0369985	2.6545	3.12341	3.10219	9.67691	7.7492	17.5095
STM14_0816		putative cytoplasmic protein	CDS	2.05109	4.14419	0.00143971	0.0321232	16.1545	12.1529	14.4769	120.061	29.3935	27.7277
STM14_1558	yeaG	putative serine protein kinase	CDS	2.06413	4.18182	0.000740865	0.021967	147.969	129.423	108.333	512.089	309.06	791.704
STM14_0454	psiF	hypothetical protein	CDS	2.07051	4.20037	0.000578662	0.0197417	8.49439	6.13324	4.80535	27.1179	16.6207	37.5203
STM14_1557		hypothetical protein	CDS	2.12902	4.37419	0.00123834	0.0289678	6.29495	6.19003	4.98783	24.2485	14.4295	37.7331
STM14_4453	lldD	L-lactate dehydrogenase	CDS	2.15842	4.46426	1.47265e-05	0.0026853	4.92978	3.86167	4.0146	15.5281	12.8797	28.5793
STM14_3372		hypothetical protein	CDS	2.18307	4.54118	0.000711399	0.021619	0.227528	0.511103	0.364963	2.08166	0.908527	2.23525
STM14_0819		hypothetical protein	CDS	2.32998	5.02797	0.00204066	0.0392401	18.5815	18.059	19.6472	203.271	48.3657	31.5596
STM14_1305	csgE	curli assembly protein CsgE	CDS	2.53561	5.79824	1.95412e-05	0.00330141	0.758428	0.511103	0.243309	2.08166	2.72558	3.83186
STM14_0817	potE	putrescine transporter	CDS	2.538	5.80785	0.00259009	0.043343	37.0113	27.0885	32.1776	415.601	75.0336	68.2283
STM14_5561	spvC	hydrophilic protein	CDS	2.67484	6.38567	0.00192792	0.0377588	1.36517	1.87404	1.82482	8.77674	2.93935	20.9688
STM14_0422		cytochrome BD2 subunit I	CDS	2.73701	6.66689	0.00172229	0.035804	16.2304	15.3331	11.8613	91.0305	34.3103	163.971
STM14_0421		putative cytoplasmic protein	CDS	2.74755	6.71577	0.000853116	0.0231348	1.5927	1.47652	1.03406	8.55169	4.22198	14.742
STM14_0818	speF	ornithine decarboxylase	CDS	2.76619	6.80308	0.00158847	0.034285	97.1546	61.446	76.9464	1200.22	231.995	169.506
STM14_3340		hypothetical protein	CDS	3.16091	8.94391	0.000242179	0.0116422	0.5309	0.795049	0.304136	5.0635	3.31345	6.49287
STM14_0742		hypothetical protein	CDS	4.27535	19.3646	2.50276e-10	4.41154e-07	0.227528	0.567892	0.486618	8.38291	8.39051	9.2071
STM14_1496		hypothetical protein	CDS	4.382	20.8503	0.000210402	0.0113403	0	0.0567892	0	0.337567	0.694756	0.691863
STM14_3337	fljA	phase-1 flagellin repressor	CDS	4.46702	22.1161	7.18916e-09	9.50407e-06	3.56461	3.06662	2.06812	88.1612	56.3821	47.1531
STM14_3338	fljB	flagellin	CDS	5.00071	32.0157	2.86294e-11	7.5696e-08	99.4299	89.8406	91.4841	3355.64	2288.69	3344.15
